# Supplementary material for: Integrated Metabolomic and Transcriptomic Analysis Reveals That Amino Acid Biosynthesis May Determine Differences in Cold-Tolerant and Cold-Sensitive Tea Cultivars
Source: Int J Mol Sci. 2023 Jan 18;24(3):1907. doi: 10.3390/ijms24031907 (PMC9916234; doi:10.3390/ijms24031907)
Supplement: Supplementary file 1 [file ijms-24-01907-s001.zip › Supplementary Table.xlsx]

## Sheet: Table S1
Table S1. Metabolites identified in SCZ and YH9 samples.
Metabolite	SCZNA1_1	SCZNA1_2	SCZNA2_1	SCZNA2_2	SCZNA3_1	SCZNA3_2	SCZCA1_1	SCZCA1_2	SCZCA2_1	SCZCA2_2	SCZCA3_1	SCZCA3_2	SCZDA1_1	SCZDA1_2	SCZDA2_1	SCZDA2_2	SCZDA3_1	SCZDA3_2	YH9NA1_1	YH9NA1_2	YH9NA2_1	YH9NA2_2	YH9NA3_1	YH9NA3_2	YH9CA1_1	YH9CA1_2	YH9CA2_1	YH9CA2_2	YH9CA3_1	YH9CA3_2	YH9DA1_1	YH9DA1_2	YH9DA2_1	YH9DA2_2	YH9DA3_1	YH9DA3_2	Average						Standard deviations						libraryMZ
																																					SCZNA	SCZCA	SCZDA	YH9NA	YH9CA	YH9DA	SCZNA	SCZCA	SCZDA	YH9NA	YH9CA	YH9DA
Allose	69562.5	71010.5	69043.2	75827.6	77039.4	74956.9	60437.8	72021.2	70280.9	71708.4	70284.8	66515.8	75345.6	73821.5	76140.6	72878.8	73180.2	76508	64758.7	72372.5	64256	64717.3	68635.2	73838.6	65250.4	77607.8	69785.8	78155.9	72397	81184.7	76157.4	77225.2	74326.4	82054.5	75580.7	81298	72906.7	68541.5	74645.8	68096.4	74063.6	77773.7	3450.21	4426.62	1558.34	4215.58	5979.44	3173.4	179.052
Trehalose	61170.8	64587.6	56207.5	63703.2	62116.9	65362	149862	146870	148901	160697	149927	150884	70201.4	72490.2	72331.4	68877.6	71460	73859.7	28923.4	11805.6	23900.1	25880.8	27642.5	11657.8	52612.3	59976.3	60261.5	63135.4	55557.1	57572.1	38518.5	38174.3	41378	45840.5	42457.9	44433.6	62191.3	151190	71536.7	21635	58185.8	41800.5	3314.62	4852.36	1777.45	7855.34	3751.38	3091.49	343.122
D-(+)-RAFFINOSE	40818.4	36845.1	37092.6	39048	34035	35474.4	70552.8	85444.2	72132.4	68125.4	69100.2	69520.4	30268.9	28800.1	27349.5	24595.9	25925.8	29780.3	13314.2	12306.1	12290.4	11208.5	11994.4	12012.1	43569.4	44045.5	40570.9	42574	37620.2	40727.5	14476	13177.9	13777	14536.4	14449.9	15235.8	37218.9	72479.2	27786.7	12187.6	41517.9	14275.5	2434.68	6496.94	2235.99	681.257	2384.37	709.102	503.155
Sucrose	244611	230165	229168	234182	241301	243622	468546	472711	469155	460281	423029	471959	285661	276797	269430	290193	269607	298711	100793	101432	102564	98486.1	107389	100432	221688	219447	221369	223765	207544	225646	156290	161352	163160	166795	153612	154158	237175	460947	281733	101849	219910	159228	6871.45	19094.5	11815.5	3027	6421.6	5349.91	341.104
5-O-CAFFEOYLQUINIC ACID METHYL ESTER	2948.32	3646.26	3246.61	3736.66	3379.82	1819.54	1108.57	1739.32	2048.24	1136.69	1185.74	3123.19	3987.09	3591.29	4338.88	4450.53	4169.3	5308.38	4198.05	4863.95	4946.95	5619.68	3647.03	3685.4	3623.9	3646.32	3657.35	3626.02	3622.31	3680.03	4397.6	4498.86	5390.25	5471.84	4528.83	4843.17	3129.54	1723.63	4307.58	4493.51	3642.66	4855.09	701.551	784.413	575.832	783.318	23.1037	471.076	367.1
GALACTINOL DIHYDRATE	88193.6	90059.2	85076.2	87044.1	89158.2	86482.3	220357	186991	215604	217118	201410	212003	101357	99260.8	95838.8	92456	96809.3	96996.1	15445	33462.2	39356	33443.6	17123.6	13278.2	82989.7	77282.5	74970.8	85886	75599.1	74738	56121	57970	60636.9	59945.7	62668.2	57948.7	87668.9	208914	97119.6	25351.4	78577.7	59215.1	1829.06	12565.8	3034.46	11304.8	4715.5	2332.66	341.105
Triethylamine	2330.89	2383.84	2236.49	2503.91	2687.37	1727.39	2628.32	2625.59	3182.04	3517.23	3793.13	3236.55	2372.29	3288.78	2352.49	3090.03	3187.55	4148.34	3698.06	4467.64	3845.54	3452.77	3569.1	4053.23	3068.16	4193.99	3661.27	3331.15	3737.06	3950.1	3567.12	4837.55	3523.4	3554.94	3594.71	3360.09	2311.65	3163.81	3073.25	3847.72	3656.95	3739.63	325.797	469.68	667.301	369.473	408.317	544.262	102.127
Ellagic acid	602.168	595.288	563.962	487.529	609.863	543.992	990.815	1002.47	1283.94	1014.44	1071.73	841.204	1011.09	833.989	1095.05	866.475	892.995	932.155	2173.91	2444.58	2124.67	2040.66	2288.46	2120.33	1946.77	2553.28	2374.83	1826.99	2182.76	2081.25	1503.72	460.544	1595.69	1258.7	1655.31	1614.61	567.134	1034.1	938.626	2198.77	2160.98	1348.1	46.3216	144.435	97.9784	145.416	269.777	457.532	303.013
3'-Hydroxygenistein	7493.37	6250.09	7798.62	8443.59	8081.17	5143.84	8552.66	5074.14	6382.99	9294.99	4852.19	7929.66	11383.4	12438.2	11390.2	13441.2	15248.5	16396.8	15872.2	18387.8	15498.5	18637.7	16503.4	17785.5	27417.8	20479	16428.4	29292.5	13578.9	15297.9	12262.1	6099.43	12093.9	19479.6	29239.1	13389.8	7201.78	7014.44	13383.1	17114.2	20415.8	15427.3	1256.78	1857.07	2070.2	1335.64	6582.74	7993.46	285.039
Licoisoflavone A	13887	17249.9	13050.3	16459	14723.3	13180.9	13191.7	16720.6	13572.3	15480.7	16840.1	13935.7	8626.55	10825.3	8456.54	9451.56	10182.8	10891.8	6870.46	8564.36	6011.29	6792.18	7346.96	6486.29	8007.39	10832.2	8082.02	9324.4	8627.98	8661.74	6696.18	8937.13	7648.22	8762.82	7947.59	7971.88	14758.4	14956.8	9739.09	7011.92	8922.63	7993.97	1747.35	1612.89	1064.97	879.565	1049.49	810.816	353.104
Umbelliferone	5838.76	5454.87	7256.53	5683.57	6485.24	6008.17	14199.5	11413.4	13921.5	12539.4	11165.6	11428.7	10755.5	9395.73	9228.34	9901.89	8291.52	8472.69	737.238	189.282	235.182	87.8015	605.151	420.901	917.316	742.47	983.133	667.803	962.855	1155.51	717.256	572.304	620.119	554.007	419.649	702.643	6121.19	12444.7	9340.95	379.259	904.849	597.663	655.677	1341.74	915.046	254.05	176.091	109.604	161.022
Rutarin	85365.3	92065.3	85282.7	87845.6	83410.3	85621.7	98492	122833	110133	117101	111526	115035	60795.7	71849.9	77907	79032.1	78810.9	70794.6	8898.39	8345.26	7893.23	19968.7	7650.84	7927.95	6447.46	6377.2	22181.8	5387.44	1484.81	4963.16	8692.91	10346.3	11371.6	12758.8	14174.9	10860.3	86598.5	112520	73198.4	10114.1	7806.97	11367.5	3026.94	8211.53	7058.7	4847.65	7272.4	1911.58	425.14
BIFLORIN	9949.33	9412.66	10242.7	13153.5	10803.1	10800.7	8967.06	12470.9	15049.9	11501.2	9616.22	14193.2	9402.68	11086.5	9821.62	9644.01	11103.7	18868.4	4015.29	6179.58	4704.66	6240.35	4328.42	5487.18	4492.26	3587.19	4643.73	3593.07	2956.14	4336.67	4451.34	6365.14	5597.29	6406.55	3888.01	5403.03	10727	11966.4	11654.5	5159.25	3934.84	5351.89	1301.24	2427.2	3609.38	951.103	658.821	1015.45	331.136
D-(-)-QUINIC ACID	277969	288017	272896	288903	282990	279004	82299	85058.8	83040.4	88705.9	81612.7	85234.5	126801	130001	136086	133867	136202	136785	380862	376695	377659	369811	399731	395967	503675	528811	515291	524913	526834	516735	374607	382667	410354	414916	373535	404127	281630	84325.2	133290	383454	519376	393368	6198.86	2594.95	4044.35	11778	9439.23	18592.4	191.053
TETRACYCLINE	4811.61	7209.03	5988.01	6811.21	5997.85	5699.28	12027	14244.6	13304.1	16439.2	11185	16206.3	9866.3	14220.6	12284.1	11794	11489.2	12118.2	33833.2	30484.3	32269.7	25058.8	32474.9	35918.2	45209.4	46270.9	53500.1	44174	44178.9	45023.5	41380.1	35090	45585.4	50098.5	42033.8	43391.3	6086.17	13901	11962.1	31673.2	46392.8	42929.8	845.945	2150.36	1405.21	3710.74	3567.3	4966.32	445.16
Chalconaringenin	68091.5	76116.9	77763.7	81477.4	76508	70467.2	82739.7	80578.6	93258.7	82203.8	85487.7	77937.1	39934.2	37931.8	42692	36570.4	38025.4	36326.2	228468	231836	240703	213364	233484	224625	259617	248373	290433	255848	258292	248767	267783	265654	289280	264832	287239	270011	75070.8	83700.9	38580	228746	260222	274133	4926.68	5304.34	2391.19	9258.76	15540.2	11107.8	273.076
beta-D-Glucosyl-2-coumarinate	5879.25	6812.36	7316.45	7465.56	8712.7	10615.2	5163.16	12283.5	4826.1	4192.61	4316.36	5148.66	7832.58	11097	7141.35	10450.7	11178.3	7152.05	2410.25	2878.57	2537.86	3084.7	2610.88	1324.81	1098.13	2278.43	3028.19	1931.83	2828.1	3098.67	749.158	1295.96	2918.26	2153.97	2860.4	1931.4	7800.26	5988.4	9142	2474.51	2377.22	1984.86	1659.45	3110.84	1967.66	613.862	773.531	856.831	325.088
De-O-methylsterigmatocystin	3284.06	6074.07	3363.55	2668.15	5185.8	3561.94	5122.97	5413.13	6463	3166.58	5870.06	4310.68	6542.06	3281.55	3142.07	5864.79	8190.63	6093.06	16403.9	22118.5	15055.5	19354.4	19093.7	13446.5	18821.7	16545.4	18133.8	19062.2	24713.2	16655	15789.3	19652.8	20478.7	15411.7	20168.2	15514.5	4022.93	5057.74	5519.03	17578.7	18988.5	17835.8	1310.58	1174.71	1964.15	3189.97	2998.33	2497.19	311.052
IBUPROFEN	7984.58	6730.39	7018.17	7905.09	6612.04	6873.75	1531.37	1426.72	1270.18	1702.26	2305.91	1286.54	5389.41	5577.09	4604.14	5693.55	4542.6	5226.67	6910.28	5556.51	6765.31	6551.31	5767.91	6607.32	2266.09	2383.34	2302.46	3191.25	2043.35	2755.17	3861.59	3880.89	5367.23	5524.64	3023.1	3420.85	7187.34	1587.16	5172.24	6359.77	2490.28	4179.72	602.909	387.183	490.912	558.752	414.307	1031.81	207.137
CAFFEIC ACID	3185.46	2865.17	3819.07	1748.42	2894.6	1614.7	4005.46	3367.04	4922.25	3691.85	5559.38	3621.63	4639.22	4362.04	4552.75	3217.97	4227.63	3477.65	11399.9	10383.7	9199.78	8096.91	11503.4	9372.52	14588.2	15500.3	10911	11803.5	12094.8	10940.1	8584.31	10104.6	9593.91	10909.5	10798	10601.6	2687.9	4194.6	4079.54	9992.7	12639.7	10098.7	852.717	859.509	590.502	1343.33	1941.8	888.541	179.032
Chlorogenic acid	3192.73	2544.25	3312.99	2701.3	2586.96	3013.58	4174.13	2879.31	4500.8	3367.08	2944.52	3525.11	3942.62	2969.82	4228.2	3546.29	3695.8	4134.68	9258.47	7821.02	9282.29	6158.09	7924.87	7101.06	8018.43	7689.98	12755.4	5719.36	10278	7944.01	7626.44	5104.98	7798.76	6414.36	7685.47	7048.74	2891.97	3565.16	3752.9	7924.3	8734.2	6946.46	326.436	654.629	461.914	1219.18	2444.16	1041.11	355.102
Phloretin	3321.12	3927.55	4265.26	5986.39	3803.86	3737.98	7682.67	9952.88	7751.53	9639.73	8223.81	9098.62	2447.18	1696.83	1530.07	1653.62	1614.55	1953.01	1475.2	1870.52	1727.47	1654.88	1983.05	1960.35	2349	2519.74	1688.37	2530.41	2253.88	2946.52	1888.65	1822.93	2046.08	2361.79	2017.61	2829.53	4173.69	8724.88	1815.88	1778.58	2381.32	2161.1	938.971	976.656	340.607	196.599	414.317	376.692	275.091
ALPHA-D-(+)-MANNOSE 1-PHOSPHATE	18276.8	21445.9	18449.6	20761.8	20052.6	20680	24239.2	28757.6	28780.7	29684.6	27088	28589.9	18658.6	20774.9	20464.3	20939.9	19494.3	19994.5	21813.6	22147.1	22676.1	22320	23838.1	24026.6	27969.5	29508.8	27370	30248.9	28303.7	27717.4	23511.3	24096.5	27032.4	25024.2	22646.9	25166.3	19944.4	27856.7	20054.4	22803.6	28519.7	24579.6	1303.13	1960.68	864.522	919.471	1121.02	1527.61	259.018
PHOSPHOCHOLINE	11770.5	13496	11264.1	12020.2	12809.8	13465.3	9704.57	8812.68	7318.73	8896.01	8507.47	9418.72	5857.16	7403.97	7095.96	8435.09	7808.86	7442.27	23945.2	26267.4	23788.8	24054.7	24970.3	23632.2	13982	15360.6	15174.6	13145.3	12449.2	14743.9	26093.6	26184	25357.3	25107.5	26284.1	25998.8	12471	8776.36	7340.55	24443.1	14142.6	25837.5	927.833	835.084	859.298	1008.99	1166.02	484.655	184.072
Shikimic acid	3325.09	4606.89	4334.78	4299.69	3089.15	4664.42	994.8	2095.1	2756.93	2864.15	2696.44	2440.81	3450.4	3459.35	3205.95	3584.41	2803.67	3082.55	6815.2	6831.06	7423.12	6561.1	6164.95	7935.17	4462.65	4689.26	4483.11	5049.25	3706.4	4241.4	7999.55	7789.39	7936.93	9116.19	7614.02	8584.2	4053.34	2308.04	3264.39	6955.1	4438.68	8173.38	675.24	699.884	291.125	631.523	450.177	566.414	173.043
trans-Cinnamic acid	3085.81	3017.33	2754.98	3155.73	3433.46	2705.93	3366.44	3363.23	3176.57	3472.12	3610.67	3543.25	2075.97	2117.11	2314.97	2251.12	2275.53	2126.25	3142.46	3456.68	3196.92	3332.2	3671.95	3282.27	2952.3	3141.71	3084.29	3649.31	3379.13	3444.88	3165.41	4118.71	3427.54	3378.56	3458.07	3301.51	3025.54	3422.05	2193.49	3347.08	3275.27	3474.97	269.223	154.653	98.9695	193.075	260.031	332.306	149.059
GLUCONATE	52489.3	54929.2	49298.5	61775.3	52856.2	59983.9	39652.6	44123.1	41484	42455.7	38567.3	45790	51977.1	57357.9	49279.9	54008.8	52383.8	55044.3	115260	123667	115312	122981	121242	125318	136216	150971	145529	160514	147086	144871	188002	200736	196253	210836	199937	206696	55222.1	42012.1	53342	120630	147531	200410	4772	2706.97	2783.93	4340.9	7996.14	7997.26	195.048
CHOLINE	240777	252188	235649	245537	232085	278965	222973	250444	244719	256732	253187	233060	279696	293056	289708	292634	274665	308737	216481	226483	214788	219392	213741	206118	180745	206267	199981	233713	203515	198955	180305	197244	172364	193807	181416	191950	247533	243519	289749	216167	203862	186181	16965.5	13030.5	11902.9	6718.51	17149.7	9612.26	104.107
L-Fucose-1P	21836.8	22538	22531.4	22944.7	20929.1	22810.1	18177.7	21133.8	19837.4	20648.9	20614.3	21877.4	27082.1	32146.2	31452.9	32792.5	29657.5	30094.8	26397.3	31360	26541.2	27699.4	28592	31555.9	24427.5	26768.1	25560.8	27869.8	26634	26604	38407.6	38504.7	41232.1	41856	37504.2	44453.4	22265	20381.6	30537.7	28691	26310.7	40326.3	757.976	1271.41	2069.85	2289.41	1178.09	2651.7	209.063
keratan sulfate II (core 2-linked), degradation product 1	18542.2	8586.44	19891.6	9092.63	10880.1	6775.96	12067.7	15070.8	12937.4	12672.6	10609.8	17867.8	22266.5	17249.3	17066.6	12674.2	21767.3	13410.5	36363	18131.2	36650.4	15797.9	22685.9	23585.6	13597.1	6673.2	13373.5	7038.37	7895.48	8515.22	22703.7	10541	21540	15150.7	19358.2	15284.1	12294.8	13537.7	17405.7	25535.6	9515.48	17429.6	5535.46	2566.83	4028.37	8970.43	3142.72	4597.38	139.038
3-Methyl-1-penten-3-ol	5090.72	5537.33	4813.7	5241.15	5681.62	5816.11	4505.14	4716.81	4872.16	4996.87	5141.25	5221.88	6603.32	6347.8	6583.31	6454.78	6437.4	7011.99	11240.4	13224.2	11868.5	11950.5	11467.8	11987.6	12494.7	14848.3	14044.5	14057.1	12943.4	13242.9	9522.15	10001.8	9515.97	11321.7	10635.3	11247.4	5363.44	4909.02	6573.1	11956.5	13605.2	10374	381.556	268.682	235.295	688.11	865.425	816.047	145.084
Benzyl O-[arabinofuranosyl-(1-&gt;6)-glucoside]	20301.6	22458.8	19746.4	18030.6	19219.9	20631.5	23604	20969.2	22173.5	25873.9	22687.3	20351.7	20391	19483.3	20643.1	20119.8	19140.1	19557.4	2331.13	2111.9	2481.32	2549.15	1639.49	3276.52	1915.53	2579.65	2537.28	1871.16	3430.36	2100.38	969.747	3164.01	2857.34	2755.73	1611.56	2630.96	20064.8	22609.9	19889.1	2398.25	2405.73	2331.56	1487.39	1981.39	584.689	540.971	585.957	849.93	447.145
3,4,5-Trimethoxyphenyl glucoside	40319	40533.9	34858.9	35338.7	39687.5	34622.3	25402.6	28830.2	30287	28755.1	29911.6	24370.7	61298.2	55103.7	55354.2	50650.8	52353.9	50245.3	15929.7	12817	15990.9	13486.8	19139	11871.9	12171.9	16350.3	18314.9	12196.7	15649.5	13660.9	12996.9	12710.6	14489.2	10857.9	13531.7	12457.3	37560	27926.2	54167.7	14872.5	14724	12840.6	2892.83	2450.69	4102.98	2672.86	2466.83	1209.54	347.13
Fagopyritol A2	41262.6	43063.3	46752.3	42208.1	38462.3	41599.7	94099.5	106312	86510.3	80921.3	79364.5	87149.3	29512.3	32418.4	27740.1	28877.1	31265.7	36385.4	11416.9	10725.9	12236.6	11877.6	11740.6	12158.3	50847.4	48706.2	50553.8	46895	47111.7	46979.1	17901.5	18218.2	18563.1	18141.1	16947.4	17609.6	42224.7	89059.6	31033.2	11692.7	48515.5	17896.8	2708.31	9934.16	3112.07	558.534	1821.31	564.059	549.161
(6Z,9Z,12Z)-6,9,12-Pentadecatrien-2-one	3407.29	2869.29	2674.71	6193.94	4471.89	3340.11	9987.38	4358.07	4454.97	4296.83	4734.16	5436.11	7191.89	4691.87	5139.6	4661.54	5388.9	10486.1	4805.64	2822	2988.37	3726.56	2974.87	2801.62	8749.48	3060.19	2994.78	2722.82	6073.18	3925.18	3175.25	3600.92	3105.41	4472.65	2770.97	2700.79	3826.2	5544.59	6259.99	3353.18	4587.6	3304.33	1317.31	2216.26	2269.66	788.878	2379.68	656.951	221.189
Theogallin	25597.3	33862.7	44971.6	21955.8	22882.7	41201.3	30370.1	24885	27963.3	48037.9	25530.2	27944.1	5535.19	5008.95	4716.9	5212.73	4283.18	3833.7	108596	104815	115074	91500.7	95329	104599	144849	70891.3	80059.6	77777.7	68182.4	121982	81731.7	43003.3	66634.7	109583	66353.6	69270	31745.2	30788.4	4765.11	103319	93957	72762.7	9808.3	8675.12	625.292	8642.1	31707	21966.4	345.081
1,6-Digalloyl-beta-D-glucopyranose	1051.31	2329.67	1283.93	606.058	1855.4	1341.5	3486.3	4108.4	5575.17	2907.67	4125.56	2454.54	1189.17	1111.04	1034.24	1179.63	1295.56	592.145	2838.89	3647.78	5479.18	3373.33	4734.25	3670.61	4967.24	6964.09	8238.13	6070.17	7766.6	6711.27	3120.45	4584.52	3671.71	3131.73	3955.02	2309.05	1411.31	3776.27	1066.96	3957.34	6786.25	3462.08	606.586	1100.35	248.335	968.465	1177.1	787.672	502.118
1,2-Digalloyl-beta-D-glucopyranose	32479.1	41283.8	36124.3	32401.4	27922.6	27654.6	30189.8	28178.3	28954.8	25688.7	31729	36596.8	21741	19694.4	26203.4	25146.2	18574.1	17754.1	500543	390951	395141	384698	372013	361473	428533	532637	400401	519357	509863	390198	425783	438140	333294	326457	426549	311584	32977.6	30222.9	21518.9	400803	463498	376968	5164.54	3721.38	3502.16	50422.9	64229	58850.8	483.073
Daphnoretin methyl ether	1312.01	831.564	1167.49	1623	887.686	1178.94	1714.19	1645.17	1241.42	1752.08	1248.81	1467.29	912.939	746.541	1444.84	986.229	758.164	799.328	24177.1	11203	10048.2	11592.2	10494.4	16787	3611.31	3709.37	3710.3	3834.34	3977.08	3722.74	1693.1	1566.83	1582.99	1466.42	5542.27	1636.39	1166.78	1511.49	941.341	14050.3	3760.86	2248	289.702	228.359	263.82	5529.07	127.419	1615.63	365.065
trans-O-Methylgrandmarin	113110	77736.3	83313.1	76382.2	84044.9	82004.3	136950	100109	100381	88494.2	103972	101596	148213	117906	93692.9	119030	105066	100540	13812.5	14457	16136.2	12204.3	11965	11437	13574.7	13756.4	18253.1	13190.8	9737.87	7969.49	17425	22536.1	11703.8	9386.62	16557.9	15855.3	86098.4	105250	114075	13335.3	12747.1	15577.5	13584.4	16436.4	19413.6	1793.97	3580.43	4608.82	305.103
2,9-Dimethyl-2,9-diazatricyclo[10.2.2.25,8]octadeca-5,7,12,14,15,17-hexaene-3,10-diol, 9CI	4371.53	3855.79	4288.27	4002.64	4176.16	4053.31	3507.84	3815.39	3258.49	3639.73	6519.21	3314.01	4047.49	4134.23	4692.89	4636.22	3490.79	4094.54	4420.81	4963.53	3724.96	3712.64	4861.95	5368.53	3650.13	4345.53	6664.7	3751.37	3688.09	4093.45	5027.03	6506.26	4709.42	4085.93	4311.33	4274.03	4124.62	4009.11	4182.69	4508.74	4365.55	4819	191.123	1246.79	441.162	682.15	1158.32	893.782	299.183
beta-Glucogallin	12649.8	36555	11910.1	16685	25973	15508.9	23581.4	51024.7	28214.2	22450.5	71543.1	21279.4	16179.8	20929.1	25272.9	15683.7	45164.7	15393	98742.5	208698	66706.3	96346.5	115332	56621.7	77152.3	315910	84785.6	91460.6	192530	67364.3	60801.1	139002	89371.2	69746.5	214784	105490	19880.3	36348.9	23103.9	107074	138200	113199	9594.69	20510.7	11476.7	54323.3	98300.3	57001.9	331.062
Gerberinol	635614	660658	646969	642094	679663	704301	857526	903033	921049	946444	866969	875250	733788	693667	704172	747370	722069	718090	280907	271922	286825	292552	322275	277179	472965	485302	491113	488997	482636	488046	405897	447380	379317	414460	392419	405713	661550	895045	719860	288610	484843	407531	26154.8	34553.3	19447.4	18003.1	6526.7	23092.4	365.105
3-Acetyl-4-hydroxy-6-methyl-2H-pyran-2-one	7659.85	5104.53	5384.15	7159.74	5152.48	8070.32	8214.34	8348.8	7583.34	11016.8	6516.92	10045.9	3713.31	5068.18	4576.37	4766.29	3189.45	4060.29	2195.36	1689.55	1633.49	1840.07	1317.38	1584.66	1887.58	2215.8	972.083	2341.08	1701.64	1785.69	1591.16	1383.75	2284.79	2318.69	1240.15	1694.32	6421.85	8621.02	4228.98	1710.09	1817.31	1752.14	1357.79	1643.99	705.498	292.787	483.085	454.267	167.032
Isolariciresinol 9-O-beta-D-glucoside	8262.25	10925.2	9632.67	10488.9	8693.7	10865.4	9892.47	9634.43	8539	11331.9	9590.91	10839.6	9919.6	10745.9	9675.94	11337.9	9712.82	10872.2	15404.7	13641.6	12808.5	14916.7	14771.7	15424.4	15899.3	17171.4	15556.6	17704.8	16635	16945	17426.1	18407.8	15795.3	15665.5	16127.2	18021.2	9811.36	9971.38	10377.4	14494.6	16652	16907.2	1139.44	992.068	699.498	1050.54	803.828	1195.71	567.202
8-Acetoxy-4-acoren-3-one	2300.37	2208.13	2163.64	2133.51	2546.55	1972.8	2394.59	1778.98	2091.26	2279.58	2477.41	2402.66	1934.83	1974.55	2444.03	2226.32	2172.09	2249.4	2304.59	2202.26	2066.26	1916.34	2252.62	2306.36	2436.04	2273.5	2205.21	2412.38	2444.86	2418.65	2298.04	2281	2256.48	2583.81	2247.08	2057.2	2220.83	2237.42	2166.87	2174.74	2365.11	2287.27	192.351	261.881	188.69	154.625	100.45	169.46	277.178
Cryptochlorogenic acid	15676.7	14316.1	16657.3	15673.4	13405.5	14537	16417	14996.9	16040.5	16399.1	14813.1	14927.7	21528.2	21026.2	9423.48	7158.31	22746.3	22194.6	292649	284504	271495	301993	278257	306654	277284	286550	264310	275468	269805	297393	201542	222326	204991	211654	222578	219079	15044.3	15599.1	17346.2	289259	278469	213695	1172.25	766.161	7074.79	13678.1	11911.2	9055.44	353.083
Ovalitenone	67516.4	72333.5	69290	72809.6	71090.8	73758.5	136188	147575	145310	141741	146260	145853	80639.8	86030.4	87075.1	83641.2	83957.6	82290.2	72208.1	71555.2	74905.5	75330.5	74757.9	82371.1	71201.4	76712.3	66093.3	70460.1	77256.6	77411.2	86540.3	90640.3	85317	91032.5	86789.3	87100.3	71133.1	143821	83939	75188.1	73189.1	87903.3	2350.47	4218.26	2362.26	3845.99	4659.01	2354.35	337.073
Fragransol D	12148.4	13419.5	15380	16490	15909.5	15407.8	2953.53	3939.97	5351.53	3328.61	5078.58	3746.56	7562.4	17310.9	10760.3	6884.57	8211.4	7801.14	29441.5	91526.5	43641.2	30109.9	33986.2	31847	16916.9	15375.4	18140.5	17363.9	17959.6	15298.7	17600	19446.7	20236.6	20739.4	28558.3	23067.7	14792.5	4066.46	9755.11	43425.4	16842.5	21608.1	1657.05	956.781	3933.16	24123.7	1244.65	3842.08	369.13
Melizame	2091.53	2017.89	2084.94	2183.82	2223.34	2353.94	1456.44	1324.19	1476.89	1747.64	1441.74	1443.59	4405.02	4805.18	4280.06	4815.13	4404.57	4593.42	3481.7	4464.82	3658.33	4014.98	3853.23	3889.46	4803.78	4757.76	4510.19	5389.44	4600.1	5146.74	3040.95	3809.38	3174.64	3928.38	3726.48	3386.98	2159.24	1481.75	4550.57	3893.75	4868	3511.13	120.585	140.888	224.647	336.952	336.354	363.079	177.037
3-O-p-Coumaroylquinic acid	137892	131904	143473	140394	128830	135732	112390	109844	113356	115809	104722	110521	181306	182825	182904	192608	176341	177548	28684.8	28099.8	32816.8	28380.3	31569.7	33732.2	14084.2	14643.2	14351.6	13824.4	12905.9	13833.7	13608.5	15951	15856.9	16198	13033.4	15626.4	136371	111107	182256	30547.3	13940.5	15045.7	5406.84	3781.85	5761.33	2469.6	596.44	1360.72	337.089
Eremopetasinorol	32549	31076	32920	30759.1	33484.7	31674.9	72518.2	73632.6	80367	81413.2	72775.1	74772.5	48201.3	52279.9	47220.6	51483.5	46444	52390.7	15967.7	13946.1	11922.5	17117.5	13043.1	11271.1	9329.03	10334.1	10130.3	10070.6	10836.8	9935.8	15692.5	16594.8	17840.2	17657.3	18382.6	17659.4	32077.3	75913.1	49670	13878	10106.1	17304.5	1078.47	3948.75	2685.78	2288.34	494.069	980.019	209.153
Phlorisobutyrophenone 2-glucoside	1301.44	1019.67	2631.73	969.375	1099.84	2641.58	2417.28	2477.67	2265.23	2445.51	2290.56	2736.2	1788.95	1663.19	1036.17	1377.65	1616.96	2313.94	136534	139206	137059	144001	142541	144599	158135	171523	155116	168209	187665	178292	177108	191040	191066	185353	194834	198037	1610.6	2438.74	1632.81	140657	169824	189573	802.8	168.859	426.749	3530.58	12234.9	7441.61	357.118
Xanthurenate-8-O-beta-D-glucoside	4513.63	5425.5	4809.52	5574.7	4482.2	5517.48	4800.6	4295.96	5827.35	6165.47	4110.12	4270.61	1937.72	1771.7	1564.6	2389.2	1447.39	1884.36	1810.8	2214.5	1670.28	1997.74	2104.54	2061.29	2013.58	1781.06	1398.46	2016.1	1827.79	1907.94	3449.38	1922.11	3088.98	3064.17	2152.32	2586.7	5053.84	4911.69	1832.49	1976.52	1824.16	2710.61	510.426	878.105	330.893	200.95	229.274	593.757	368.097
L-Glyceric acid	17893.2	14629.4	16551.4	17707.7	16657.9	19689.9	57779	64327.2	50593	57192.5	46756.9	62006.7	54598.9	56098.8	50063.4	51370.8	51685.6	59987.3	61257.8	60780.2	60365.9	59659.6	57404.7	62595.4	73572.3	66853.2	69910.4	72404.7	63789.2	77188.3	106105	110633	112804	122046	110290	125595	17188.2	56442.6	53967.5	60343.9	70619.7	114579	1688.76	6685.89	3697.87	1743.69	4824.84	7563.58	165.037
3 Hydroxycoumarin	4821.62	2892.76	1623.53	1718.17	1741.32	1655.62	2146.16	2029.18	3405.05	1933.38	2193.46	2352.25	1612.63	1589.1	1777.59	1516.75	1320.71	1595.89	1098.84	1043.03	929.537	975.469	968.945	1111.04	1365.8	1273.34	1239.91	1302.18	1254.36	1264.71	804.479	920.356	1090.03	1127.67	6164.32	993.604	2408.84	2343.25	1568.78	1021.14	1283.38	1850.08	1277.68	539.519	148.943	74.5652	45.4487	2116.76	163.04
L-GLUTATHIONE	7273.15	7471.65	6727.24	8072.82	7468.65	6496.07	19258.8	28213.8	21972.9	21631.2	20128	19093.1	7568.15	8348.12	8229.81	8487.81	8963.5	7039.05	21824.6	18079.9	36206.6	18044.7	20955.6	19759.7	8923.66	5976.39	6501.24	8573.7	5911.08	7122.59	20401.2	15406.1	18009.1	19177.5	21843	19126.5	7251.6	21716.3	8106.07	22478.5	7168.11	18993.9	568.537	3398.05	690.317	6893.57	1304.2	2190.49	611.139
2-Amino-3,4-dimethylimidazo[4,5-f]quinoline	8860.14	8214.88	17828.6	25434.5	8303.39	24223.3	30682.3	21460	7323.01	23048.9	30220.6	26176.1	9811.04	8914.8	9728.22	24345.7	28141.4	26697	9096.09	33464.3	38879	33780.5	43960	8925.16	34676.4	27907.9	30347.5	33871.2	20499.8	34086	33458.2	34350.5	9286.62	8393.14	8252.69	33416.6	15477.5	23151.8	17939.7	28017.5	30231.4	21193	8113.71	8593.57	9346.15	15215.5	5440.24	13755.1	213.116
Paraxanthine	4735.21	3892.88	3750.23	4325.93	4209.91	2869.36	10429.8	4483.4	4584.24	5989.84	4125.17	3988.66	524.943	2263.69	3043.89	2565.32	3385.5	1875.6	3678.85	4896.6	3256.96	3929.35	3380.62	3589.98	5941.76	5844.86	6631.04	3553.77	7769.97	4748.11	3168.53	8749.37	6710.29	5103.05	4425.81	5105.64	3963.92	5600.18	2276.49	3788.73	5748.25	5543.78	638.001	2470.99	1013.02	591.282	1464.89	1944.96	179.054
Amrinone	2161.77	2627.02	2852.38	2012.27	2417.38	2685.19	1512.69	2830.3	1417.78	2959.72	2459.81	3158.77	2434.02	1704.75	2690.94	1723.06	1658	1838.54	1429.12	2718.31	2464.75	2759.35	2552.18	1900.41	1975.56	2471.97	3881.05	2012.24	1726.25	1980.03	1287.58	1282.13	1791.42	3655.53	3418.13	1826.3	2459.33	2389.85	2008.22	2304.02	2341.18	2210.18	323.662	752.226	440.969	528.154	792.308	1056.73	186.074
Cytokinin B	4435.62	4892.78	3404.37	4532.79	4075.3	3939.3	5908.72	4013.27	4974.26	3580.8	4338.74	4691.02	3336.96	4032.77	3578.4	4158.56	3253.37	3036.66	4173.5	4913.09	3926.39	4171.29	3966.84	3625.66	5387.56	4788.91	4147.3	3911.62	3784.36	3220.08	3942.67	4329.65	4386.28	4294.36	4249.64	3952.83	4213.36	4584.47	3566.12	4129.46	4206.64	4192.57	521.86	813.747	447.112	433.421	771.463	194.865	243.135
Proflavine	8134.46	5843.75	6791.46	5921.06	7098.86	7454.3	6879.32	6449.18	6928.89	7276.37	7246.82	6769.4	6232.07	7465.8	7142.37	5939.38	5765.1	7282.32	8966.45	8338.32	9076.61	8248.48	8169.89	8865.01	7911.71	7941.73	7720.89	6561.38	7981.3	7858.64	7632.04	12594.5	7789.61	8306.91	8077	7751.07	6873.98	6925	6637.84	8610.8	7662.61	8691.85	889.089	309.755	744.256	401.997	547	1927.64	210.109
Pentaporphyrin I	4546.3	4271.12	4584.83	2036.88	7901.84	2509.05	4485.88	3363.22	6182.76	4530.91	6576.23	4947.15	4619.87	2682.61	6019.32	2112.71	5090.57	5054.19	1249.59	1278.92	1116.8	535.596	1612.83	575.373	1515.92	841.536	1037.51	504.853	1516.4	489.227	1820.87	708.289	4979.38	588.566	1064.66	1161.25	4308.34	5014.36	4263.21	1061.52	984.241	1720.5	2070.98	1187.3	1526.06	424.868	461.288	1654.03	309.115
CAFFEINE	3.37293e+06	3.14307e+06	3.23686e+06	3.39821e+06	3.51041e+06	3.27397e+06	3.37908e+06	3.65403e+06	3.5035e+06	3.91765e+06	3.61459e+06	3.9666e+06	3.30743e+06	3.54043e+06	3.54897e+06	3.64081e+06	3.45837e+06	3.5288e+06	3.2673e+06	3.24543e+06	2.86318e+06	3.06908e+06	3.36318e+06	3.58825e+06	3.1434e+06	3.12922e+06	3.05342e+06	2.82551e+06	3.26031e+06	3.25347e+06	2.82486e+06	2.74104e+06	2.85987e+06	3.20911e+06	2.82004e+06	3.09168e+06	3.32257e+06	3.67258e+06	3.50414e+06	3.23274e+06	3.11089e+06	2.92444e+06	130743	230194	112608	248243	160496	183099	195.087
Theobromine	38657.7	7857.21	40972.8	8223.91	39387.7	8144.09	7879.34	9124.88	7117.67	34266.3	8793.24	7115.81	3424.46	77509.9	74673	3515.06	2770.88	60044.4	7834.4	7770.86	8883.03	7698.43	8055.92	7661.7	8565.73	8218.44	7695.57	8282.19	7402.22	8379.04	7297.89	36345	41417.4	7789.27	9617.46	8528.88	23873.9	12382.9	36989.6	7984.06	8090.53	18499.3	17323.4	10752.9	37447.4	461.881	445.402	15888.3	181.071
Pergolide	17190.6	18215.1	18046.1	18231.9	19325.6	17816.9	23067.3	20498.8	21510.4	21959.2	22465	23709.3	13854.3	14495	16469.4	15834.2	14741.6	15125.4	11487.8	12361.4	12465	12722.8	13324	12240.6	12893.5	13683.8	12078.3	13324.8	13131.3	13692.2	10800	10820.1	11162.5	10913.7	12347.2	9746.83	18137.7	22201.7	15086.7	12433.6	13134	10965	697.742	1142.64	944.493	602.407	603.755	834.763	315.192
Theophylline	34995.8	36695.5	35704.4	39907	34490.6	36554.6	31204.5	30549.7	31525	34166.4	30951	32031.9	70468.2	74343.4	75255.6	74823.5	79673.2	75447.6	45716.2	40872.2	42221.1	45962	41892.1	43251.2	19624.9	20657.2	19355.6	21182.4	20104.9	20768.4	31044.9	34396.6	36710.1	36348.7	34347.5	37730.1	36391.3	31738.1	75001.9	43319.1	20282.2	35096.3	1924.12	1291.89	2936.1	2095.95	708.44	2390.57	181.072
1-Methylguanine	1419.59	1348.48	1492.79	1186.4	1385.29	1429.15	1900.05	2061.9	2256.52	2156.7	2211.02	2125.74	1080.53	1540.2	1242.54	1337.51	1239.49	1474.53	1885.5	2049.29	1642.84	1730.3	1733.5	1934.88	2341.38	2743.7	2376.36	2136.97	2248.63	2617.64	2252.76	831.393	2634.31	2424.08	2329.64	2357.88	1376.95	2118.66	1319.13	1829.39	2410.78	2138.34	105.025	126.525	168.818	152.61	228.428	653.243	166.071
Piperidine	7480.24	11568.9	11623.9	8361.19	7593.64	7741.36	9457.91	13731.8	12220.4	14993.5	21059.7	12906.4	11066.2	13751	12749.2	12084.5	10961.4	11702.8	14854.1	22381.3	18696.8	18753.3	16651.2	19501.5	25091.1	24785.5	23879	19128.3	24625.1	19086.9	14918	20660.5	12470	15486	15184.9	13023.5	9061.54	14061.6	12052.5	18473.1	22766	15290.5	1987.02	3895.36	1063.66	2564.26	2861.74	2902.4	86.0959
Pyridoxine	2628.02	2183.33	2144.81	2538.4	2780.23	2433.67	1774.24	1708.77	2157.26	1930.69	1920.66	1884.87	3148.68	3390.47	2908.03	3288.97	3223.22	2723.74	3049.78	3169.2	3097.2	2587.07	2874.17	2801.94	2824.51	2947.53	2908.92	2719.09	2800.59	2655.33	3330.74	2367.02	3262.28	3067.11	2864.5	3024.09	2451.41	1896.08	3113.86	2929.89	2809.33	2985.96	250.226	154.969	250.962	217.551	110.62	346.728	170.08
(-)-RIBOFLAVIN	4786.53	5649.9	6782.19	5266.48	5060.22	6898.33	7607.58	7675.63	6998.67	8149.17	7697.76	7314.5	5742.85	7051.11	5803.71	6910.02	5723.22	5340.64	4851	7058.47	6961.13	8017.97	6890.36	5859.72	9291.11	9105.2	8002.95	8738.91	9013.29	8960.77	5841.11	7217.08	7282.36	8231.86	9179.45	6883.3	5740.61	7573.89	6095.26	6606.44	8852.04	7439.19	897.934	388.829	706.335	1099.3	453.529	1148.36	377.143
Guanine	3842.95	3718.63	5002.71	4186.05	4251.62	4099.32	6856.1	6345.63	7006.75	6902.76	6182.37	5550.25	11737.4	11914.2	10362.3	11665	11337	9755.8	11763.4	10946.4	11090.5	10714.3	9961.17	9457.74	15007	13890.9	14616	14197.7	13528.5	13359.4	12420	16126.3	10771.9	11009.5	10871.9	9464.49	4183.55	6473.98	11128.6	10655.6	14099.9	11777.3	450.537	560.088	870.744	827.208	635.17	2327.92	152.056
NIACINAMIDE	7274.37	7472.13	7684.99	7930.78	8026.43	8355.95	6354.4	9840.83	10400.8	7743.26	10292.4	9096.08	7310.06	8359.04	8363.88	3996.06	9436.87	8088.75	10776.6	12395	10595.6	10829	11959.7	11443	7948.35	14121.7	12426.9	12244.7	10291.2	11102.5	13827.6	12690.4	12856.4	11801.3	7974.96	12989.2	7790.78	8954.63	7592.44	11333.1	11355.9	12023.3	393.435	1607.18	1889.17	726.645	2116.41	2086.43	123.054
Adenine	50503.8	38604.4	49150.7	20739.9	22874.1	49436.2	38749.8	61935.1	64202.1	69737.1	26028.7	72490.6	106332	86772.9	87743	101573	84024.2	110255	105745	80554.4	70188.3	54658.6	51108.7	101090	143919	99163.3	73771.9	105032	100410	121195	116703	36038.4	90681.6	101753	84257.3	110388	38551.5	55523.9	96116.6	77224.3	107249	89970.3	13687.3	18749.1	11293	22955.9	23566.9	29024.7	136.062
Uracil	1566.51	1424.38	1702.83	1756.66	1605.51	1519.71	1810.07	1655.07	1577.46	1784.3	1735.51	2037.76	2988.22	3077.8	3304.92	3228.5	3186.34	3330.31	2610.75	2772.2	2561.18	2377.38	2396.98	2832.66	3121.42	3002.22	3046.15	2583.09	2486.48	2620.24	2595.86	1078.08	2500.76	2349.11	2527.58	2375.46	1595.93	1766.7	3186.01	2591.86	2809.93	2237.81	121.209	158.057	132.362	187.501	276.355	575.781	113.034
3-Methyl-3-phenylazetidine	2979.77	3429.14	5854.62	4032.86	1973.37	1500.47	2572.56	2497.96	1513.2	1232.98	1115.29	1244.67	2603.26	2824.89	561.771	719.45	661.444	2385.35	2261.15	2944.33	4314.13	3542.61	842.871	748.473	1277.83	10190.9	8588.59	9639.59	1469.16	2122.21	9279.2	11006.5	9704.59	10238.2	1705.99	1818.09	3295.04	1696.11	1626.03	2442.26	5548.05	7292.1	1560.8	663.357	1082.01	1444.06	4339.37	4322.37	165.138
Tazarotenic acid	23625.3	23041.9	20648.4	25453.3	25794.8	24206.5	13265.5	17249.2	14724.3	16539.6	14455.1	17171.1	14477.7	17009.7	19057.8	15393.9	17498.1	18871.7	4399.2	4106.84	4688.74	4953.06	3964.11	6676.3	5409.12	5872.27	3729.25	3847.93	4713.16	5443.12	4884.96	3477	5149.73	4906.73	5027.41	5721.56	23795	15567.5	17051.5	4798.04	4835.81	4861.23	1866.32	1648.76	1839.13	989.557	892.992	744.275	324.104
Protoanemonin	21529.9	20886.7	17113.6	21077.4	23334.1	20600.2	27148.8	27971.6	28698.7	36006.6	28457.6	29083.3	19302.9	20255.2	20160.3	21134.2	25765.5	19736.9	21471.4	23058.7	18715.1	22317.3	18890	21228.6	23216	19574.3	17930.5	19960.2	20048.7	22310	21889.7	20594.3	20519.1	18772.1	18175.2	21478.6	20757	29561.1	21059.2	20946.9	20506.6	20238.2	2032.6	3227.39	2385.06	1783.47	1929.06	1474.93	97.0281
N-methyl-4,6,7-trihydroxy-1,2,3,4-tetrahydroisoquinoline	17945.5	18463.1	17837.3	19670.1	18290	17501.7	20316.3	19452.3	18546.9	17010.4	20770.7	22719.6	18276.3	18498.8	16147.8	17277.1	17617.7	18155.5	17204.4	17824.5	14761.8	16376.6	19018.6	15583.5	15960.2	20260.8	17445.5	20708.2	18899.4	19180.1	17331.8	17510.2	21029.2	18594.4	19100.1	18136.8	18284.6	19802.7	17662.2	16794.9	18742.4	18617.1	758.861	1959.89	867.653	1545.87	1778.11	1353.5	194.079
Citbismine A	27893.7	35049.6	30876.8	32427.6	27262	35119.4	27647.7	24970.9	25809.3	28534.3	29127.3	28422.5	39431.4	42754	34059.8	34207.4	35240.7	39238.3	41398.8	44273.5	39240	44921.9	43951.8	40482	35931.4	38562.3	35359.9	36730.4	34487	34485.4	48886.6	41535.2	41409.5	46531.2	42590.1	61008.6	31438.2	27418.7	37488.6	42378	35926.1	46993.5	3402.7	1661.66	3525.21	2321.3	1553.31	7491.12	639.188
Azacridone A	19879.6	18543.7	18874.5	18247.5	19090.1	19729.5	26161.1	23804.8	26646.1	25283.3	27112.5	23308.7	19166.7	17937.8	18158.7	17656.3	17988.7	17549.9	27367.7	24743.9	24252.9	24834.6	24293	24029.2	28763.7	25660.1	25119.3	27276.1	26586.4	24412.1	25345.1	23850	25592.9	25526.9	26172.1	26379	19060.8	25386.1	18076.4	24920.2	26303	25477.7	645.287	1548.9	578.966	1237.85	1579.38	891.878	309.131
Murrayazolinol	3074.28	3709.93	2961.09	2888.23	3636.05	3244.08	771.722	496.123	849.22	568.134	460.392	829.232	11078.8	10243.7	10076.6	10243.7	10191.6	9991.1	1996.62	2225.39	1660.21	2957.04	2677.1	2422.7	1788.75	1281.23	1285.77	1558.56	1328.99	1235.33	802.942	1494.47	664.125	1308.79	1050.14	978.358	3252.28	662.471	10304.3	2323.18	1413.11	1049.8	348.079	174.371	392.393	467.48	216.586	309.708	348.203
Quinacridone	5345.53	5054.83	5120.76	5435.07	5471.75	5569.51	2866.2	3941.24	3167.53	2735.43	2735.44	2542.21	1223.66	1409.33	1386.55	1330.63	1546.35	1345.09	5669.79	5705.99	5472.91	5639.41	5771.42	5587.96	5490.43	5608.18	5296.26	5495.77	4890.02	5615.85	4835.03	3330.6	4573.65	5022.74	4976.97	5004.76	5332.91	2998.01	1373.6	5641.25	5399.42	4623.96	204.051	506.249	106.234	103.083	275	655.515	313.089
(+)-2,3-Dihydro-3-methyl-1H-pyrrole	1514.21	1683.79	1965.84	1594.19	1725.76	1915.53	2488.45	2135.68	2896.25	2536.67	2587.08	2422.89	2238.93	1904.17	3143.43	2374.2	2080.65	2076.4	4487.01	1251	1030.39	883.657	954.443	1090.48	941.267	1126.62	982.805	917.468	776.078	942.355	1180.8	1213.01	1356.21	1058.32	1103.81	1232.68	1733.22	2511.17	2302.96	1616.16	947.765	1190.8	177.28	246.578	441.664	1412.02	112.856	104.715	84.0805
Garbogiol	6830.85	7307.54	6317.98	7519.48	8222.49	7387.87	15764.8	19509.8	14387.8	14852.7	18926.2	16556.1	7754.74	9818.47	7707.84	8670.8	9462.24	11176.1	5761.52	5223.53	4664.02	5999.73	5568.57	5642.14	5698.83	6685.33	5204.86	6336.7	5206.26	6404.46	6553.52	6800.45	6421.84	6219.2	6260.95	7564.97	7264.37	16666.2	9098.37	5476.59	5922.74	6636.82	645.567	2121.27	1333.4	472.235	642.463	501.412	327.088
xi-Dihydro-5-octyl-2(3H)-furanone	1459.51	1439.64	1418.4	1645.86	1588.63	1934.99	1317.44	1870.55	1286.72	1443.11	1392.27	1561.87	1311.59	1622.06	1466.39	1511.38	1536.13	1458.16	1407.33	1499.69	1465.78	1418.44	1363.11	1380.28	1818.2	1735.6	1197.3	1592.56	1792.48	1487.69	1455.84	2564.05	1545.98	1488.37	1636.59	1592.25	1581.17	1478.66	1484.29	1422.44	1603.97	1713.85	195.325	215.435	103.18	51.7472	235.709	421.706	216.195
Phaeophorbide b	12747.5	12744.1	15870.3	17377.1	15178.1	15193.7	108606	109001	109176	120218	110241	109420	44378.1	46200.4	49492.9	51475.7	50076.3	49260.7	13022.6	15923.6	15212.4	15653.4	22673.7	19448.4	49350.6	53543.1	46165.5	51177.3	61316.8	52203	15163.7	17883.2	9291.59	76058.4	18133.8	25493.2	14851.8	111111	48480.7	16989	52292.7	27004	1817.04	4494.88	2652.56	3469.06	5107.81	24594.4	607.254
5-Heptyltetrahydro-2-oxo-3-furancarboxylic acid	3459.06	3178.24	3237.14	3455.26	3877.66	3119.68	1316.59	1453.69	1509.37	1535.83	1516.94	1600.97	2069.94	2020.63	2293.27	2029.94	2044.26	1939.01	12695.2	13888.4	13587	11868.8	13930.2	12455.3	1125.54	1130.75	1132.68	1046.26	1058.39	985.524	2052.79	1545.06	1479.43	1364.73	1780.1	1568.67	3387.84	1488.9	2066.17	13070.8	1079.86	1631.8	278.602	96.8469	119.686	853.037	59.9246	247.095	227.126
Amlexanox	3263.14	3350.39	3600.22	3849.78	3653.48	3421.76	3159.25	2882.39	3342.66	2771.17	2852.9	2719.33	3015.12	2874.73	3419.77	2393.05	2866.27	3627.4	3727.84	3970.59	4628.45	3779.41	3721.91	4512.92	3460.79	3208.27	3340.7	2875.1	3702.51	4259.41	3466.74	5224.27	3036.85	4197.99	3275.63	3962.19	3523.13	2954.62	3032.72	4056.85	3474.46	3860.61	217.874	243.734	439.456	409.774	472.507	794.938	299.109
Anileridine	9798.97	9985.11	10022	11103.7	9748.05	9749.69	8014.67	8459.41	8773.71	7825.38	8436.08	8538.86	6200.39	6768.75	6642.29	7582.26	6439.06	6470	17984.9	17758.4	16733.6	17057.9	18504.6	18139.6	4795.06	4467.89	3898.23	4272.89	4224.99	3893.25	4297.75	6128.93	4353.88	4135.85	3974.49	3947.01	10067.9	8341.35	6683.79	17696.5	4258.72	4472.98	521.091	352.648	480.719	673.989	345.333	827.753	353.229
Fentanyl	9660.74	7827.62	12895.5	7475.22	6115.12	7216.41	8814.06	6147.02	7274.04	6157.38	7802.15	8173.34	7444.86	7685.6	7616.1	6806.46	5866.98	6724.28	8081.35	7949.48	7344.7	8291.25	6774.29	8579.33	9589.33	7995.65	5814.42	7037.92	7239.44	8012.41	7964.52	9362.14	7015.77	7346.86	10091.6	8396.55	8531.76	7394.67	7024.05	7836.73	7614.86	8362.91	2428.94	1085.27	698.753	663.545	1258.33	1182.71	337.235
Fluorescein	954.086	633.606	1157.77	788.924	967.319	2019.27	1626.71	1160.49	885.981	811.806	1148.03	786.416	1685.26	1338.22	1003.23	962.869	953.78	1482.02	10959.9	8488.31	12374.2	7678.9	9908.12	8665.22	10818.5	7153.44	8896.18	7391.34	7419.32	7711.43	7467.84	3349.17	5897.06	4564.96	5116.76	5120.4	1086.83	1069.91	1237.56	9679.1	8231.71	5252.7	490.009	317.854	310.233	1755.17	1409.45	1375.1	333.08
3-Furoic acid	13791.9	6216.07	9434.16	10516.1	6479.23	11215.3	6505.19	4142.6	4890.36	5834.55	3742.14	6589.1	12634.2	6297.75	7405.24	10701.3	7781.83	9580.63	4051.52	2756.85	4437.02	2770.66	2981.35	3739.22	7446.57	6095.13	8250.74	5335.54	4019.41	6923.23	6923.69	4800.14	5296.74	6331.8	4508.87	6205.75	9608.79	5283.99	9066.82	3456.1	6345.1	5677.83	2906.47	1211.01	2355.48	718.475	1527.71	952.95	111.006
ENALAPRILAT	5989.39	5693.92	7020.33	6093.83	5760.51	6194.21	3024.97	2083.71	3006.53	2987.74	2944.22	2454.47	3135.03	2426.39	2721.64	3023.2	2769.23	2424.91	7420.3	6961.87	8542.18	7653.73	6901.07	6909.05	2593.19	3100.87	2702.75	3228.8	2432.91	2927.12	2946.91	3213.5	2937.72	2544.45	2401.18	3047.83	6125.36	2750.27	2750.07	7398.03	2830.94	2848.6	478.426	391.647	294.776	640.511	307.179	310.851	349.183
Methylmalonic acid	3397.67	3291.61	3275.08	2503.28	3116.91	2572.76	5896.68	8285.87	6493.82	8269.19	6198.76	6722.13	1926.6	1734.32	1903.57	1520.69	1860.93	1729.07	2298.31	2367.78	2120.12	2212.59	2095.75	2430.41	3974.65	4654.99	3983.39	4140.61	4136.11	3881.5	2996.72	2840.09	3954.09	3012.99	3392.13	3157.78	3026.22	6977.74	1779.2	2254.16	4128.54	3225.63	389.268	1044.42	151.81	134.695	276.814	402.302	117.017
L-Norleucine	2258.66	2718.9	2034.73	4602.34	2916.86	2443.88	6845.14	3750.04	3516.16	3195.27	3144.01	7193.62	2814.06	5505.87	5624.71	3435.71	2670.93	2914.2	5509.8	6261.22	4015.54	6296.6	4370.48	4454.49	4372.71	5152.23	4856.98	5394.49	5126.92	7591.89	4376.79	5142.68	4383.26	5617.63	5047.11	5457.08	2829.23	4607.37	3827.58	5151.35	5415.87	5004.09	924.018	1884.54	1371.07	1005.72	1121.52	525.665	130.084
Maleic acid	11789.4	13779.9	12454.6	13795.2	13154.7	12807.3	9141.48	9546.16	9441.93	9706.74	8793.5	9274.43	11448.7	13396.3	12452.5	12769	11031.4	12773.2	14973.9	16331.5	16389.8	16549.6	15389.7	17522.4	19171.8	21343.4	20337.3	19992.2	21034.5	19095.4	22745.4	20853.1	21667.4	21436.6	19872	22339.4	12963.5	9317.37	12311.9	16192.8	20162.4	21485.7	781.861	324.555	894.679	903.758	931.091	1034.92	115.001
PANTOTHENATE	3400	3134.83	4593.28	3986.72	3380.79	3113.11	2762.52	2927.51	2608.08	2077.82	3669.26	2885.38	8323.26	9399.76	10091	7057.29	6882.78	7859.25	7224.69	8101.33	8909.07	6781.52	7895.29	7993.4	8763.37	9170.83	10604.7	7708.07	8683.52	9692.44	9349.13	9494.43	9972.73	8503.64	7473.44	9567.97	3601.46	2821.76	8268.89	7817.55	9103.82	9060.22	579.248	516.935	1277.41	739.426	984.293	915.44	220.117
N-Acetylglutamic acid	3979.21	4994.68	4168.22	4249.66	4665.13	4336.41	4416.19	4236.97	3992.24	4258.1	3977.85	4465.7	4094.14	5325.13	5264	4456.97	4038.98	4047.14	5866.34	6630.99	6331.95	6197.17	7040.68	6463.86	7774.23	6409	6475.77	6714.75	7524.27	8290.06	4738.39	6096.49	5224.1	5304.18	5107.48	5292.94	4398.89	4224.51	4537.73	6421.83	7198.01	5293.93	369.15	205.418	606.661	398.9	775.726	445.527	188.053
CIS-ACONITATE	4929.77	9681.98	5227.56	5235.59	5763.06	5426.93	4334.9	4757.62	5605.56	4363.27	6626.56	7283.47	5334.65	5388.97	5052.61	5352.54	5026.92	5649.77	4208.15	4530.59	4268.73	4432.67	4779.96	5258.23	8313	8838.93	6964.86	11097.2	7834.69	7772.11	6060.6	6219.28	6561.74	8497.89	5755.61	6123.09	6044.15	5495.23	5300.91	4579.72	8470.14	6536.37	1803.12	1237.87	232.373	389.69	1429.63	995.539	173.006
PIPECOLATE	7757.88	4079.29	3325.29	12283.6	3324.25	13767.8	7966.66	8585.27	8890.11	8615.85	10123.8	8705.98	7932.9	6833.47	7375.84	9156.19	8977.53	8095.6	1942.48	1913.44	2028.7	1692.62	2550.24	3000.6	1600.6	1850.58	6337.43	1562	1692.45	2217.92	1689.76	3253.57	2039.94	8041.99	1855.64	2155.79	7423.02	8814.61	8061.92	2188.01	2543.5	3172.78	4664.03	713.11	898.147	489.483	1873.86	2448.16	130.086
Citric acid	43295.4	58701.1	51459.6	51938.8	48260.1	55403.8	33906	37136.9	29632.9	29593.2	34103	38308.7	65955.4	64603.9	63853.4	67200.4	57643.1	68418.2	16717.5	20461.7	19581.8	19244	18203.6	14791.7	36928.7	39004.1	32615.7	37817.5	34251	35515.7	44678.6	45610.4	45877.8	49231.4	41298.1	46116.5	51509.8	33780.1	64612.4	18166.7	36022.1	45468.8	5387.04	3650.37	3798.21	2093.93	2363.66	2560.6	191.017
L-2-Amino-5-hydroxypentanoic acid	14670.4	16016.1	14125.4	15588.9	14979.2	13748.3	24971.7	25449.3	26679.3	26485	28748.5	24672.7	18062.4	17590.8	19187	18099.1	18797.1	17451.5	7658.37	7336.05	8076.04	6706.11	6743.42	7571.14	8551.84	8861.56	7644.42	7925.83	7676.39	7671.06	7805.7	4137.86	8144.05	6829.59	8391.78	6285.02	14854.7	26167.7	18198	7348.52	8055.18	6932.33	859.447	1496.95	676.934	539.229	524.101	1587.43	134.08
Gabapentin	9308.16	9063.25	9233.19	9494.2	9676.26	9571.75	9304.36	10294	9198.59	10352.3	9460.89	8953.04	8553.68	10277.5	9374.94	10555.4	9547.02	11013.8	8818.45	10306.9	9066.53	8951.88	8802.7	9315.09	9905.12	9893.85	9392.33	9827.12	9243	9602.85	9233.57	17511.1	8690.35	9688.39	9901.92	9788.32	9391.14	9593.87	9887.04	9210.26	9644.05	10802.3	229.729	588.869	897.144	569.319	279.277	3316.9	172.132
3-Hydroxyadipic acid	1080.72	1470.41	1644.93	1858.19	869.305	1747.44	1580.75	2408	1742.25	1926.03	1689.28	1365.87	1797.25	2033.65	2184.95	1843.83	1882.23	2270.83	2436.01	2389.57	1942.6	2637.44	1757.21	2213.44	982.416	1165.96	1217.56	1362.03	500.821	1285.52	1783.74	2413.14	1526.36	1804.76	1694.9	2055.09	1445.17	1785.36	2002.13	2229.38	1085.72	1879.67	391.648	356.764	193.922	328.729	313.964	312.776	163.059
Adenosine 2',3'-cyclic phosphate	1821.97	1355.33	1601.69	1311.46	1170.3	1188.54	3982.85	2377.08	2379.53	1957.65	2099.25	1951.77	3928	2752.66	2512.6	2667.11	2494.24	2606.83	8419.6	7820.5	8548.59	7487.09	6051.54	6178.8	24090	15466.3	14827.8	13312.7	12762.3	12942.7	26247.9	2785.75	13033.9	13653.8	15006.5	13577.2	1408.21	2458.02	2826.91	7417.69	15567	14050.9	255.205	771.128	547.967	1081.76	4313.55	7456.55	330.06
ADENOSINE 3'-MONOPHOSPHATE	11899.8	13280.4	12517.5	14679.8	12439.9	11556.1	20714.9	21161.8	20212	24069	22772.9	24916.3	9984.4	7091.09	9410.68	6884.11	6975.64	7471.11	9762.21	10854.9	9948.61	11534.8	10726.5	11977.5	16164.3	16637.3	21107.5	22143.8	18040.5	21033.4	17502.5	14347.9	14138.7	14724.3	18395.1	15416.7	12728.9	22307.8	7969.5	10800.7	19187.8	15754.2	1122.6	1916.57	1365.48	864.478	2560.97	1777.26	346.051
GUANOSINE-3',5'-CYCLIC MONOPHOSPHATE	2184.36	2461.84	2342.87	2302.25	2366.02	2210.59	4614.55	4261.83	4737.27	4241.46	5330.92	4611.86	3802.47	3800.8	3588.16	3973.33	3926.83	3395.48	9670.49	9505.08	9927.57	8829.28	9220.36	8998.06	17069.6	16974.7	15236.6	17289	15249.7	16031.3	15386.7	14323.2	14807.2	16475.7	15549.4	15827.1	2311.32	4632.98	3747.85	9358.47	16308.5	15394.9	102.949	397.448	218.323	417.549	930.733	757.967	346.054
ADENOSINE 3':5'-CYCLICMONOPHOSPHATE	1263.84	1265.67	1056.99	1127.53	1497.6	1059.06	2317.44	2098.35	2611.34	2110.59	2567.81	2217.89	2024.96	2219.11	2685.61	2305.15	2183.84	1906.2	4604.36	5432.92	5502.29	4841.93	5164.88	4088.43	9385.25	10880.6	9288.64	9601.57	11696.7	9943.43	9252.83	9943.62	10440	10917.7	11288.4	10268.7	1211.78	2320.57	2220.81	4939.14	10132.7	10351.9	168.338	223.476	269.02	539.843	958.615	719.225	328.041
Guanosine	3296.8	3623.4	3516.35	3367.91	3190.13	2754.21	4430.59	5261.5	4289.4	5478.84	5658.24	5345.75	8645.78	8358.2	8171.06	8442.47	8741.04	8235.83	6651.9	6739.47	6825.66	5654.94	5653.43	5659.68	8340.52	8372.88	7845.64	9000.22	7916.3	8215.46	6417.88	6612.1	5965.31	6920.26	6625.51	5878.79	3291.47	5077.38	8432.4	6197.51	8281.84	6403.31	305.137	573.364	225.095	595.723	413.788	406.787	284.098
Uridine	4594.6	7286.77	4679.38	4010	4377.63	4997.62	4440.62	3895.3	4076.03	4612.34	4897.81	4868.67	6046.93	6808.89	7216.69	6444.33	6367.35	7058.33	6838.37	7301.99	7214.62	7032.14	8336.31	6931.09	6078.43	5865.42	5960.25	6428.21	6641.54	7273.28	6317.62	6130.35	6404.98	6096.69	5955.39	6372.83	4991	4465.13	6657.09	7275.75	6374.52	6212.98	1171.61	411.933	446.923	547.476	529.229	178.924	243.058
5'-S-METHYLTHIOADENOSINE	2369.63	2565.15	3389.98	2781.71	2962.29	2326.54	3259.92	4012.74	3723.17	3723.77	3722.06	3850.54	5258.84	4962.99	5288.97	4007.88	5351.16	4858.45	6021.34	6257.47	6601.18	5698.97	6067.25	6464.8	5434.11	5150.83	6528.95	5602.59	6232.1	6429.73	4886.72	4827.78	4533.41	5105.96	4143.73	4397.41	2732.55	3715.37	4954.72	6185.17	5896.38	4649.17	402.983	250.725	503.432	326.687	575.009	354.749	298.096
Guanosine monophosphate	4218.65	4319.82	3646.32	4114.47	3673.94	4088.71	8420.78	7418.47	7869.4	8384.79	9719.04	8881.47	6071.32	4811.8	5739.03	5582.02	4478.19	5445.16	3025.84	3492.87	3100.27	3357.5	3229.92	2969.09	7526.44	7921.71	7148.01	7596.28	7680.45	7533.91	7006.21	6896.85	6190.7	6946.65	6860.38	5894.6	4010.32	8448.99	5354.59	3195.91	7567.8	6632.56	283.489	800.358	597.351	202.471	252.124	469.007	362.046
Uridine 5'-monophosphate	24936.4	27154	26628.3	26557.6	24158.3	27223.4	36630	44686.4	40574.9	39142.9	42660.3	43876.9	20661.3	21891.3	22005.1	20081.6	22674.5	23695.6	28183.9	28499.4	26740.7	27234.5	28241.7	29556.1	37952.7	41477.8	36877.3	39200.7	37403.5	39215.9	35724	37761.9	37474.5	40917.2	36755.2	42237.1	26109.6	41261.9	21834.9	28076	38688	38478.3	1263.7	3063.89	1315.35	989.97	1660.94	2535.86	323.023
CYTIDINE-3'-MONOPHOSPHATE	1148.05	1030.48	1985.58	1063.35	1325.96	943.917	2184.12	2155.28	1848.94	2665.14	2527.07	3116.47	2732.01	2188.95	2599.93	1962.47	2479.59	2631.4	2454.36	1858.12	2299.08	2410.46	2115.01	1568.38	4745.49	4831.21	3823.7	4620.71	3374.46	4484.73	3787.55	3441.07	3942.17	3740.36	3562.02	3886.86	1249.56	2416.17	2432.39	2117.57	4313.38	3726.67	383.132	449.08	296.567	346.724	583.101	192.183	322.039
S-ADENOSYL-L-METHIONINE	13700.5	13116.9	12418.5	12746.6	11379.4	12332.2	10175.9	11837.4	10537.9	11501	10987.7	11594.5	17869.2	16965.6	16172.7	18715.6	15774.3	15737.9	31734.2	28546.4	29773.8	31079	28004.1	31223.1	22547.7	22133.9	22129.3	20672.4	19385.1	23201	34067.5	26399.2	28574.6	38110.9	30443.4	34928.3	12615.7	11105.7	16872.5	30060.1	21678.2	32087.3	786.5	652.904	1215.1	1535.79	1396.85	4374.26	399.141
1,7-Dimethylguanosine	983.189	638.118	1191.05	746.23	475.548	885.921	1359.71	823.836	1300.79	1903.58	952.481	961.365	1080.96	1726.17	1138.17	962.496	1295.14	1240.45	3376.41	3262.58	3308.2	3490.28	3245.42	2767.13	2968.5	3087.21	2795.36	2569.22	2352.79	3612.54	3416.21	2961.24	3560.61	3696.11	3938.62	3784.67	820.009	1216.96	1240.56	3241.67	2897.6	3559.58	255.275	397.159	265.356	249.009	439.823	343.962	312.129
17-Hydroxylinolenic acid	71675.9	75823.4	77273.2	74235.1	74609	74510.2	64809.7	65781.9	65965.3	73131.6	69350.2	70986.5	72190.2	78694.6	75659.7	78083.2	76322.3	80675.4	55040.4	61405	53911.2	57214.7	53419.8	57904.3	43406.1	45616.9	42267.2	43636.4	43677.1	41466.2	55286.1	58873.8	58437.6	57096.6	57118.4	60602.1	74687.8	68337.5	76937.6	56482.6	43345	57902.4	1859.47	3335.56	2929.86	2995.35	1417.91	1823.58	293.209
12,13-DHOME	3584.79	5342.26	3638.68	4797.22	4351.76	5513.9	2554.13	3194.04	3253.29	3527.77	3694.44	3398.25	4741.13	5045.73	5593.63	4643.15	5158.92	4663.91	6733.27	5543.05	5249.8	5001.58	5553.09	5448.95	7420.8	6645.65	6870.32	7336.68	6439.54	7232.34	2814.11	3521.18	3229.91	3833.85	3082.59	3695.97	4538.1	3270.32	4974.41	5588.29	6990.89	3362.93	826.858	395.362	369.627	598.747	400.103	388.641	313.235
13-OxoODE	12225.4	11372.9	11269.3	12044.3	11335.1	10358.5	5393.38	5242.07	5415.34	5737.9	6305.03	4936.03	9151.88	9585.29	8551.23	8444.56	8560.94	7284.08	9368.41	8643.64	8956.71	8165.54	8748.67	7642.49	5777.09	6477.82	6315.61	5777.85	5856.8	4260.51	6560.3	5519.27	6432.9	6450.76	7001.39	5166.81	11434.2	5504.96	8596.33	8587.58	5744.28	6188.57	662.759	470.671	779.101	607.676	784.974	695.595	293.209
Tetradecanedioic acid	835.959	984.825	691.516	869.711	932.936	700.58	1045.02	707.08	2090.37	731.158	823.634	1175.98	493.512	989.161	1342.92	569.8	573.56	974.934	851.458	878.43	1315.37	691.222	1094.97	923.521	856.865	1024.85	658.924	689.504	871.778	1246.49	558.955	512.341	631.575	776.074	998.085	556.058	835.921	1095.54	823.981	959.163	891.402	672.181	119.914	520.829	333.436	217.49	219.219	184.667	257.171
Punicic acid	17335.8	18592.9	16173.7	16658.4	17934.8	17316.1	13630	16213.3	15019.1	15244.5	16617.4	16470.4	16621.7	17409.9	14671.3	15278.9	17890.1	16463.7	16778.7	19601.3	14299.2	15955	16883.9	17273.6	19035.7	19868.2	15408.1	15129.8	16781.7	17172.4	14767.3	22157.2	15032.9	16654.2	17618.1	18491.5	17335.3	15532.4	16389.3	16798.6	17232.7	17453.6	865.877	1138.97	1227.87	1734.78	1905.53	2718.22	296.258
Sebacic acid	648.713	821.872	754.119	1034.86	833.627	791.582	518.17	669.77	651.121	435.726	517.305	602.944	529.652	605.852	623.601	478.571	700.554	561.349	2495.62	2545.55	2297.47	2461.31	2761.58	2186.48	396.402	536.766	541.908	468.869	630.886	529.035	623.8	532.557	459.079	558.926	526.838	503.211	814.129	565.839	583.263	2458	517.311	534.068	126.992	90.5635	77.7295	200.372	78.722	55.3171	201.11
Azelaic acid	5640.07	5179.33	4984.13	5469.46	5438.24	5660.79	2392.42	2733.25	2746.85	2690.89	2848.09	2879.57	1465.31	1407.47	1729.75	1330.76	1621.08	1650.42	28276.7	32957.6	30918.3	31565.4	31428.2	29483.8	1463.77	1687.94	1611.03	1478.93	1597.16	1495.88	945.764	1250.77	1249.02	1271.56	1513.56	1324.4	5395.34	2715.18	1534.13	30771.7	1555.78	1259.18	265.874	173.655	155.876	1657.97	89.6569	183.041	187.095
Nandrolone	15027.5	13682.9	15366.3	15440.4	13780.6	14769	5404.22	5204.21	5414.42	6096.27	5051.09	5710.22	13574.3	13651.6	14001.9	13894	13611.1	12223.4	11479.3	9457.72	8394.52	9357.04	9416.43	13433.1	3924.44	3775.46	3848.57	3754.68	3736.05	4369.1	4636.54	4715.02	4002.31	4835.9	3690.44	4111.52	14677.8	5480.07	13492.7	10256.3	3901.38	4331.96	772.139	374.93	644.587	1855.02	239.497	460.927	275.2
Alpha-Linolenic acid	3387.6	7339.57	4864.91	4289.36	4788.63	4869.85	27829.4	30731.1	41219.5	19806.8	29898.2	28333.1	18326.1	20454.5	18415.8	18990.4	18667.4	20035.9	5463.37	5190.44	8669.34	4348.26	5342.03	5184.07	15400.7	17622.2	14931.4	15030.8	15889.8	14999.9	6549.11	8096.81	6031.75	6248.2	6605.45	6425.3	4923.32	29636.3	19148.3	5699.59	15645.8	6659.44	1313.24	6885.07	890.246	1506.93	1032.62	734.718	277.214
Gamma-Linolenic acid	4600.37	4445.22	8988.38	7771.54	7183.21	6987.23	32497.8	39032.1	39385.6	44081.8	35959.6	37231.6	13953.4	16023.7	15404	16244.3	15256.9	17500.3	2873.74	10987.3	7764.49	6822.5	7639.24	7916.58	26833.5	31444.1	21997.2	24877.6	21228.1	23270.2	10890.7	10481.1	7633.02	8248.4	10924	10460.9	6662.66	38031.4	15730.4	7333.98	24941.8	9773.02	1799.17	3872.84	1180.77	2612.29	3771.43	1445.86	277.214
Dodecanedioic acid	1205.43	742.074	1152.15	1496.49	728.723	1261.72	1269.74	519.699	590.899	1562.45	450.492	917.194	892.027	655.028	427.159	836.132	527.974	876.687	1884.55	838.991	1562.52	951.378	843.041	1229.51	914.99	462.112	535.498	820.768	443.936	694.731	783.383	488.428	437.266	556.689	383.208	850.952	1097.76	885.079	702.501	1218.33	645.339	583.321	304.342	450.941	196.288	428.591	196.024	191.176	229.142
2-Hydroxyadipic acid	8813.9	6224.85	7684.12	9853.94	8890.49	8853	9311.44	8722.17	8767.46	8336.33	9995.06	11987.9	9172.39	9779.98	5625.39	10010.4	8583.54	9123.07	15891.9	15048.4	15937.3	15665.1	14796.7	17266.7	14992.8	16999.9	16288.2	16827.4	16771.1	16500.7	22276.9	24623.7	23876.2	25112.6	22290.8	24690.6	8386.72	9520.05	8715.8	15767.7	16396.7	23811.8	1262.84	1338.91	1596.94	867.388	732.527	1248.77	207.047
Corticosterone	8233.14	10011.6	9005.85	10410.7	9349.18	11263.1	1294.09	2517.89	2679.92	2379.77	2053.03	2527.09	2188.4	2891.26	2698.34	2440.4	2149.87	2771.55	1038.22	1274.04	1352.69	1776.45	1387.9	1292.05	1295.77	2380.52	2154.81	2157.35	1954.45	2010.72	1875.34	2363.2	2162.35	2176.12	1821.64	2479.31	9712.27	2241.97	2523.31	1353.56	1992.27	2146.33	1077.14	510.369	311.814	240.649	371.831	259.965	347.219
Linoleic acid	2669.84	2304.49	2796.77	2262.67	2623.15	2045.31	10622.1	9168.94	9301.91	8711.44	8993.04	8261.99	7363.15	6927.58	6880.99	6462.04	7053.12	6178.78	2176.03	1725.51	2133.41	2040.32	2345.83	2084.29	7874.29	7619.01	6156.1	5771.84	6158.74	5762.63	3069.13	2326.2	2772.27	2434.36	2639.28	3024.69	2450.37	9176.56	6810.94	2084.23	6557.1	2710.99	289.343	798.957	425.078	204.884	941.27	303.368	279.23
Stearic acid	4152.68	4077.47	4405.89	4429.75	4257.71	3896.08	5619.48	5106.71	2265.44	3713.65	5373.15	6206.33	5268.26	5458.86	4787.42	5379.75	5238.69	4817.88	3884.78	3721.7	4573.96	5332.61	5045.1	4935.03	7449.29	7944.05	6791.51	7721.14	7453.43	6362.74	4470.61	5300.42	4374.43	5213.81	4953.53	4669.4	4203.26	4714.13	5158.48	4582.2	7287.03	4830.37	203.992	1458.2	286.834	652.503	595.652	386.358	283.261
HYDROCORTISONE	2121.57	1796.09	2186.8	2383.16	2094.85	3046.81	1649.78	1413.84	1507.68	1829.58	1575.88	1289.76	5788.13	5373.6	5998.72	5800.73	6238.83	6403.73	1864.64	1516	1613.69	2440.58	1982.86	2706.43	542.283	1295.2	981.7	1062.97	1170.75	1464.25	1084.4	967.419	1163.04	1291.45	914.742	1320.03	2271.55	1544.42	5933.96	2020.7	1086.19	1123.51	424.368	187.967	366.289	467.482	316.563	166.051	363.213
Oleic acid	1889.39	2619.77	3106.84	3649.39	2692.08	2601.24	2415.35	2103.98	2363.23	2889.09	2536.1	2597.4	3442.47	4018.06	3291.81	4230.04	4005.12	4260.18	2392.97	1637.63	1637.16	2325.28	1617.28	1843.95	1434.75	1325.52	2139.07	1566.12	1628.71	1516.86	1450.04	1909.68	1628.42	2094.08	1946.96	2052.57	2759.79	2484.19	3874.61	1909.05	1601.84	1846.96	586.304	262.064	409.636	358.996	283.584	254	281.245
D-Malic acid	115552	126506	118981	124606	124368	126200	76778.5	83841.2	79867.5	83893.2	82161.6	83357.4	110714	120296	121370	125070	116704	124027	157659	163004	152298	177207	150612	181554	181707	195966	180644	202890	200818	205028	198919	208582	197515	208823	209547	224944	122702	81649.9	119697	163722	194509	208055	4428.67	2825.57	5299.71	12957.4	10760.7	9827.28	133.011
PE(18:3(6Z,9Z,12Z)/18:3(9Z,12Z,15Z))	6285.5	2245.34	6614.54	5379.02	6827.65	4374.06	5782.65	6624.84	5304.78	5512.15	7718.53	7010.1	8227.36	13059.1	11084.5	12886.6	11643.4	10794.7	2703.68	5517.9	10386.1	9242.11	10821	9625	5098.81	5207.19	6588.26	7614.03	4974.13	5155.81	6485.58	9751.63	3490.56	4687.94	9571.66	8163.67	5287.69	6325.51	11282.6	8049.29	5773.04	7025.17	1745.09	948.357	1759.03	3225.9	1081.46	2586.95	736.491
PE(18:2(9Z,12Z)/18:3(9Z,12Z,15Z))	1324.33	1555.27	1036.22	1528.34	1845.27	1727.14	930.735	670.67	1927.91	1683.63	1337.8	2279.29	1365.82	1654.58	1839.69	1981.49	919.505	1065.92	1934.13	2128.98	1571.53	2276.57	753.351	792.337	678.311	1925.64	1270.9	1306.48	2077.14	1728.46	852.004	1130.73	2246.09	1960.82	882.976	913.178	1502.76	1471.67	1471.17	1576.15	1497.82	1330.97	290.024	609.502	426.504	665.694	516.049	613.009	736.489
PE(18:1(11Z)/18:3(9Z,12Z,15Z))	12147.4	11419.6	14503.2	13714.2	14167.4	10498.8	15945.2	15495	4006.09	4163.4	16574.6	14626.5	8747.83	10155.3	15171.8	14432.3	11077.1	9395.88	2188.94	4863.33	8993.46	9222.06	13600.1	14330.9	13039.8	10805.1	11880.3	12955.4	9202.32	9503.41	12742	10807.8	11995.5	7190.45	15016.6	12145.2	12741.8	11801.8	11496.7	8866.46	11231	11649.6	1625.6	6011.4	2685.84	4754.44	1670.22	2587.98	740.52
Palmitic acid	5097.38	6069.14	5128.64	6788.48	6236.43	4680.02	6228.28	4499.18	4513.9	4954.25	4367.81	4735.14	4373.63	4844.43	4873.71	4666.87	4550.02	4020.46	7264.56	5832.25	4672.64	4287.83	4021.23	4885.34	3351.22	3727.97	4413.36	4425.98	3885.75	3935.13	4057.7	4614.54	5908.54	3951.29	5576.99	5562.75	5666.68	4883.09	4554.85	5160.64	3956.57	4945.3	816.346	690.751	321.406	1204.29	413.084	847.748	255.23
PC(20:5(5Z,8Z,11Z,14Z,17Z)/15:0)	12759.9	11458.5	17076.3	11156.7	12977.8	10467.8	5989.99	4526.77	2693.63	5710.21	4964.95	4963.75	3164.13	4651.03	5249.83	5050.9	4915.6	2702.99	7846.63	5883.26	9285.04	8279.76	9813.11	6534.11	3538.57	3163.43	8310.7	3829.33	3248	3446.4	2343.42	2718.36	2580.95	3963.19	4500.17	2089.85	12649.5	4808.22	4289.08	7940.32	4256.07	3032.66	2371.61	1167.02	1077.79	1526.34	2000.13	968.116	766.53
PC(20:4(8Z,11Z,14Z,17Z)/16:1(9Z))	3268.98	81676.8	28240.4	43386.3	77061.8	75023.7	48634.4	59289	53092.9	54612.1	55770.6	55559.9	39196.7	54019.6	57233.9	49724.6	67743.4	63250.2	1287.39	53490	26683.2	39782.5	66504.6	62935.9	25952	70101.8	49181.1	64395.1	49965.6	43992.8	59004.9	58296.7	57925.1	48193.9	84743.4	80064.4	51443	54493.1	55194.7	41780.6	50598.1	64704.7	31782	3523.35	10136.7	24769.2	15647.5	14349.9	780.552
PC(18:4(6Z,9Z,12Z,15Z)/20:5(5Z,8Z,11Z,14Z,17Z))	13229.5	15200.2	8792.45	10698.9	7019.48	7341.95	34523.6	13467.3	5705.64	10053.9	15774.5	15423.1	10686	11835	28923.9	20720.6	10686	10702.6	9709.51	11283.3	32135.5	7315.27	14620.5	14560.7	19696.7	8466.61	18934.4	42355.7	13923.5	15662	11716.5	10791.7	23657.6	10993.8	15363.7	11286.2	10380.4	15824.7	15592.4	14937.5	19839.8	13968.2	3301.48	9910.28	7618.43	8885.9	11744	5040.48	800.519
PC(18:3(9Z,12Z,15Z)/18:3(6Z,9Z,12Z))	71164.7	96767.9	68533.3	52514.8	34799.4	40183.8	100031	75823.8	47610.1	19176.9	174584	314223	87912.1	66830	124252	111583	97905	55827.4	17358	67063.4	124046	68141	122183	69628.9	93442.1	94268.8	91126.7	30338.4	122651	125904	35176.8	27045.8	73193.3	100137	51516.4	99002.1	60660.6	121908	90718.1	78070.1	92955.2	64345.2	22936.9	108107	26105	40091.7	34332.7	31518.4	778.537
PC(18:3(6Z,9Z,12Z)/20:5(5Z,8Z,11Z,14Z,17Z))	5702.54	32805.2	23140.9	17668.9	19093.5	21853.4	35363.1	28775.5	34237	34014.8	33748.3	35571	37479.7	34430.1	24908.1	35161.5	78935.6	188125	2025.81	34536	14275.3	35569.9	17186.3	21307.5	22328.5	49139.4	28291.3	32186.9	78888.5	31007.9	34042.5	36836.4	26115.7	20918.5	29277.7	30375.9	20044.1	33618.3	66506.7	20816.8	40307.1	29594.4	8808.35	2484.66	62498.1	12768.6	20912	5662.44	802.535
PC(18:3(6Z,9Z,12Z)/20:4(8Z,11Z,14Z,17Z))	2813.51	49525.7	36373.2	24916.6	26413.4	13962.1	6681.48	24886.9	22677.1	14191.2	25624.3	21258.8	13560.3	27806.1	31177.7	29607.5	39566.4	41044.3	2143.79	141614	49325.1	27871.8	75160.5	27611.5	4240.81	17631.9	178710	53320.7	21939	24811.5	4166.76	60617	61887.2	59106.3	98382.8	22613.9	25667.4	19220	30460.4	53954.5	50109	51129	16396.8	7372.11	9887.73	49424.7	65024.3	33229.1	804.549
PC(18:3(6Z,9Z,12Z)/16:0)	6540.1	86921.1	454757	215705	286569	103964	600.214	115666	96261.5	101040	197640	112985	178538	110009	102284	216729	186274	333447	3991.94	109562	323397	366614	189614	315020	3794.29	136469	140601	123863	110907	303090	8279.7	124520	132165	100418	365132	113122	192409	104032	187880	218033	136454	140606	162316	62841.9	84264.3	142107	96119.2	118846	756.553
PC(18:2(9Z,12Z)/18:2(9Z,12Z))	2752.11	109219	471804	130949	112748	95244.6	34657.6	131260	111387	166734	201526	263287	185654	153144	421604	149147	151797	481330	2194.42	102486	130422	401291	135221	127308	25288.7	288148	149930	132713	181148	228770	38135.4	174483	147863	206499	164107	407922	153786	151475	257113	149820	167666	189835	162213	78615.4	152312	132942	89709.5	121253	782.568
PC(16:0/18:2(9Z,12Z))	1011.56	44877.3	8630.76	38964.8	44305.8	35097.3	288.9	33333.6	30053.5	27818.5	46325.4	39541	4651.46	35590.7	47854.5	40492.3	45719.8	42771.3	449.918	23629.9	6466.4	28779	39724.9	32191	476.773	35842	10071.8	38482.9	38844.5	34148.9	1769.82	44243.2	51340.2	45812.2	52721.7	42706.3	28814.6	29560.1	36180	21873.5	26311.1	39765.6	19083.4	15843.1	16023.3	15311.7	16665.1	19030.3	758.567
PC(15:0/18:1(11Z))	5189.06	3167.71	5800.55	4224.26	5165.68	4690.61	9753.67	8612.29	7783.37	6667.09	7783.88	7388.71	9660.89	7726.16	4935.23	5486.83	6478.37	6484.27	6185.94	4491.22	5081.14	6393.74	6759.45	5142.66	10152	8404.01	7671.67	7637.76	10751.1	7756.46	7695.86	6893.52	5732.27	7406.11	8250.92	10118.1	4706.31	7998.17	6795.29	5675.69	8728.84	7682.79	921.015	1067.16	1699.84	893.428	1376.53	1466.8	746.562
LysoPC 18:2	23480.1	12253.2	13012	26332.1	11919.9	12670.5	75773.5	85536.9	78222.2	125729	135608	78907.5	40814.1	40568.7	42904.6	23038	40571.9	40863.4	33162.5	33003.9	33843.9	33266.5	32114.2	31484.3	132741	125386	101561	125576	90178.9	117058	58347.7	56669.7	59550.7	59542.5	54211.5	52825.8	16611.3	96629.5	38126.8	32812.6	115417	56858	6498.66	26747	7445.16	858.016	16336.1	2827.52	520.34
LysoPE 16:0	7929.42	8232.21	8972.31	7757.65	8278.77	7512.93	50751.4	53587.4	50980.7	50606.7	54930.7	47014.8	16027.7	14822.2	15307.9	14800.2	15064.7	14910.1	13935.2	12798.7	13504.4	12118	13314.8	13163.7	51582.6	51686	48125	49887.7	50406.8	42789.8	19534.6	18398.7	17828.5	18398	17046.3	17278.3	8113.88	51312	15155.5	13139.1	49079.7	18080.7	509.933	2744.45	466.876	625.659	3345.01	904.788	454.292
LysoPE 10:0	946.294	1096.23	1300.17	1085.1	1009.91	1089.76	1650.3	1936.84	1773.92	1550.17	1766.19	1387.27	7544.62	8272.33	6940.27	6099.82	6514.45	6455.39	2872.52	3376.71	3042.04	2906.03	3000.08	2746.71	1580.78	1626.52	1474.59	1428.5	1458.9	1421.23	848.255	838.291	892.353	817.762	998.638	1167.11	1087.91	1677.45	6971.15	2990.68	1498.42	927.067	119.394	192.669	807.057	215.589	85.0525	134.154	368.186
PI 34:2; PI(16:0/18:2)	44311	39969.4	17483.8	38325.6	16002.7	31688.6	36650.7	49810.5	55027.1	35662.6	31419.6	32727.9	44821	21534.1	47810.8	36270.9	37161.5	36698.3	44133.7	37077	33735.6	37809.3	31672.4	42950.8	28416.2	42656.5	14066.8	38933.5	23373.8	22520	34235.7	29403.2	49357.1	35594.5	37491.2	38089.1	31296.8	40216.4	37382.8	37896.5	28327.8	37361.8	11990.4	9780.77	9132.42	4923.01	10765.2	6643.32	833.511
PI 42:7; PI(18:3/24:4)	14902.2	16316.9	17848.4	18600.1	17893.7	16618.4	24284.4	21328.2	176.665	231.602	24927.7	22394.4	23718.5	21653.2	28206.1	22607.4	24759.8	22841.9	60.6284	219.352	17335.3	16956	21553.7	19011.5	16855.9	15833.9	16874.2	19252.4	17478.4	16837.9	23615.7	22685.7	21233.9	21342.9	22601.2	20436	17029.9	15557.2	23964.5	12522.7	17188.8	21985.9	1348.07	11962.1	2329.3	9727.83	1141.12	1175.22	935.57
PA 34:3; PA(16:0/18:3)	5044	5870.35	6241.48	7974.08	7970.1	6303.99	5673.6	9353.96	5492.08	6068.45	5660.41	8954.3	7156.86	7201.3	4732.95	5967.17	7424.51	6803.88	7267.07	6711.78	5418.62	7891.48	7795.38	7201.02	6147.33	5742.84	7419.6	5495.76	8663.26	5768.74	5695.44	5748.78	5213.86	4796.91	7820.92	7294.14	6567.33	6867.13	6547.78	7047.56	6539.59	6095.01	1177.16	1786.06	1025.96	906.572	1245.54	1196.47	669.446
PA 36:4; PA(18:2/18:2)	19104.2	8145.2	6566	9771.89	8622.78	9346.03	14844.2	10440.5	7267.85	9363.15	8956.04	8860.95	1038.12	8483.5	3734.79	8023.01	7552.46	1484.74	20519.2	7844.57	14724.3	9079.97	7204.08	10080.3	7591.37	6870.36	13422.9	9310.07	10990	10952.8	8377.77	8342.87	11862.8	7721.61	8382.95	8675.16	10259.3	9955.45	5052.77	11575.4	9856.25	8893.86	4474.18	2604.06	3388.98	5126.35	2431.15	1487.8	695.463
LysoPC 18:0	7118.67	7237.75	6140.25	6747.62	7162.11	5576.89	11506.5	10096.1	487.72	556.079	11004.9	10549.4	8363.82	7182.87	8323.43	9479.77	9077.4	10359.2	596.515	476.515	4186.74	3757.35	3892.22	3029.11	4264.12	2111.48	4836.84	4027.36	4477.57	3285.41	1801.04	5658.57	5481.66	5735.63	6360.79	5375.7	6663.88	7366.79	8797.75	2656.41	3833.8	5068.9	670.393	5322.76	1095.67	1686.13	990.987	1637.35	524.37
LysoPE 18:1	1311.22	1658.19	1585.29	1416.32	2751.3	2499.29	5835.04	8052.89	5382.34	5758.21	6569.57	7860.13	3203.55	1613.64	3145.47	1762.62	3001.43	1492.45	1358.26	1534.15	1306.56	1962.24	1321.53	2141.88	5619.79	4775.25	5336.45	4544.24	5847.33	7032.55	2370.92	2933.44	2249.67	1830.64	2104.26	1292.69	1870.27	6576.36	2369.86	1604.1	5525.93	2130.27	602.773	1137.79	825.343	360.881	888.273	549.409	480.307
LysoPE 18:2	6612.09	6543.6	6864.47	6622.21	6950.51	6667.09	42080.4	44498.6	43896.4	43529.6	44185.1	45050.7	8649.26	9553.79	9031.56	8909.19	9488.77	10914.1	7365.78	8079.62	8162.58	7968.4	7947.76	7617.95	44190.9	47306.8	49009.6	43662.6	47292.7	43148.3	12948.5	13862.2	13086.1	13641.4	12989.7	12777	6710	43873.5	9424.44	7857.01	45768.5	13217.5	160.332	1020.56	807.535	303.982	2407.64	431.493	478.292
LysoPC 18:1	11189.9	11465.1	13206.5	13141.8	32249.9	12435.5	15811.5	16634.1	17250.8	16748.1	37363.9	17141.4	15384.8	14489.4	15349.5	37612.9	14082.9	38975.4	13028.9	14311.3	21358.3	14629.2	21902.3	14580.5	28837.1	31148.6	28996.5	21614.1	21642.2	21380.9	14521.7	23699.4	16544.3	15971.5	21703.8	14569.2	15614.8	20158.3	22649.1	16635.1	25603.2	17835	8192.08	8444.3	12136.5	3916.68	4520.06	3902.32	522.354
LysoPC 16:0	72317.7	73937.1	70851.8	74088.3	73029.2	72047.6	166716	177759	182294	179963	177535	184049	96977.8	99868.4	100653	98414.1	102623	95498.3	128482	145792	131157	136484	148717	140298	262477	278249	244554	245921	250164	255920	176384	186829	195260	207064	193251	200910	72712	178053	99005.9	138488	256214	193283	1229.05	6107.09	2581.14	7989.18	12675.6	10763.3	496.34
LysoPC 18:3	10052	10547.3	8859.13	8914.67	8635.86	8828.53	34605.7	53668.7	54083.8	54756.6	52199.5	54168.4	15949	16063.3	15033.1	15482.2	15841.9	16449.5	8296.95	9246.2	8572.21	8621.68	8628.52	8988.95	25711.5	26191.4	24936	25936.7	23805.2	19554.3	17175.1	17183	18277.2	17333.2	17922.1	18895	9306.25	50580.5	15803.2	8725.75	24355.9	17797.6	790.863	7873.22	490.735	337.005	2506.03	697.223	518.323
PI 34:3; PI(16:0/18:3)	28054.1	59291.9	70848.7	57929.3	56692.4	51983.4	5267.24	43737.2	23314.1	25273.7	45970.1	46206	66837.5	63686.6	50952.7	51294.2	58744.7	61404.6	65553.2	34365.9	70648.2	50863.5	49249.6	48919.8	7934.73	46460.9	70440.5	45543.7	40846.7	41890	36880.2	52448	45415.2	42790.5	51928	51705	54133.3	31628.1	58820.1	53266.7	42186.1	46861.2	14224.8	16548.3	6529.65	13047	20014.5	6302.84	831.499
Monooleoylglycerol	5029.66	1854.51	3994.71	1936.54	1844.75	3564.57	10462.7	14476	11468.1	12488.1	13417.8	12664	10594.2	9165.81	7300.83	6992.17	10456.8	10584.5	2093.02	3813.84	2955.9	3449.28	2809.33	3133.22	5175.72	2983.6	4222.17	5015.98	4274.96	6926.01	2204.76	2558.84	2847.15	3724.82	2165.63	4777.72	3037.46	12496.1	9182.38	3042.43	4766.41	3046.49	1356.24	1413.45	1668.58	588.566	1312.24	1021.69	357.299
(10E,12Z)-9-HODE	18199.8	19553.2	16268.8	18455.6	20369.8	19301.6	14758.9	15188.6	15558.5	16522.1	15975	16247.3	20235.3	20381	20810.3	20875.5	20815.8	22315.3	15532.8	16402.1	15244.5	16598.2	15580.3	17063.4	11742.8	13301.6	12547	13989.9	13093.3	11844.2	15667.9	14627.6	15074.1	15034.7	13545.6	15513.9	18691.5	15708.4	20905.5	16070.2	12753.1	14910.6	1421.15	666.001	738.909	719.169	875.836	764.567	295.224
12(13)-epoxy-6Z,9Z-octadecadienoic acid	18785.2	17772.3	15927.5	17304.2	16596	16278.3	13784.8	13736.7	13548.3	14476.2	16117.4	13955.3	13961.8	13627.7	17235.4	15384.5	14048.4	15305.6	15272.3	17202.1	17055.1	16817.6	15172.8	17135.2	11660.7	11396.1	11964	11444.6	11685.6	12450.7	13031.1	12833	13786.4	13223.1	10900	11309.2	17110.6	14269.8	14927.3	16442.5	11767	12513.8	1061.79	958.657	1347.08	954.363	391.325	1144.32	295.226
12,20-Dioxo-leukotriene B4	2701.22	2556.77	2626.71	2926.36	2615.25	3165.9	1152.06	936.614	1079.66	1048.75	1128.18	1131.61	325.126	344.727	371.005	406.72	460.546	350.477	6783.93	7141.56	7011.05	5995.12	6326.39	7068.37	448.227	497.02	492.511	467.148	515.062	476.335	430.229	469.292	443.626	409.136	548.244	479.663	2765.37	1079.48	376.433	6721.07	482.717	463.365	234.835	79.6394	49.6653	462.219	23.7462	48.8541	347.18
3,4-Methylenesebacic acid	4131.68	4391.33	3949.22	4407.82	4076.48	4736.01	937.669	856.217	673.121	571.101	727.33	587.887	9299.89	9494.28	8981.74	9048.75	9044.25	10330.6	7292.29	8349.36	7306.23	7953.17	7556.02	7787.83	702.139	635.891	740.809	895.838	639.434	765.836	2353.67	1331.26	2574.01	2494.29	1167.26	1330.01	4282.09	725.554	9366.59	7707.48	729.991	1875.08	286.175	146.714	510.52	408.695	96.6831	662.544	225.11
10'-Apo-beta-carotenal	1239	1356.25	1279.68	1287.42	1612.47	2817.14	748.51	870.13	598.151	1481.66	1013.41	1824.4	625.2	711.19	873.212	792.632	632.068	656.084	2271.96	2310.68	2162.88	2562.65	2525.06	2422.77	2178.54	2870.24	2681.97	2402.98	2480	2693.98	3965.17	3740.2	3536.16	3472.33	4126.04	3705.28	1598.66	1089.38	715.064	2376	2551.29	3757.53	611.822	470.207	99.4838	154.761	247.059	249.913	375.271
DG(14:1n5/0:0/22:5n3)	1.31413e+06	1.13508e+06	1.31374e+06	1.28288e+06	1.40364e+06	1.18894e+06	1.93674e+06	1.73297e+06	32687.6	37975.2	1.89394e+06	1.7897e+06	1.60399e+06	1.45036e+06	1.59204e+06	1.59065e+06	1.57827e+06	1.36544e+06	15152.5	35494.4	1.01832e+06	993188	1.06432e+06	1.04556e+06	1.26815e+06	1.07418e+06	1.20581e+06	1.17751e+06	1.12534e+06	1.11448e+06	1.81475e+06	1.69362e+06	1.72328e+06	1.52543e+06	1.77905e+06	1.58635e+06	1.27307e+06	1.23734e+06	1.53012e+06	695340	1.16091e+06	1.68708e+06	96543.5	933885	98746.3	519593	70333.9	111703	613.482
DG(14:1n5/0:0/22:5n6)	1.1119e+06	962905	1.10724e+06	999825	1.06271e+06	969998	1.49047e+06	1.35776e+06	12712.4	16977.7	1.34528e+06	1.23018e+06	1.47838e+06	1.36309e+06	1.44529e+06	1.45482e+06	1.38696e+06	1.25229e+06	9107.66	11010.1	1.04678e+06	973118	1.06312e+06	1.02519e+06	1.12562e+06	940587	1.06693e+06	978478	980311	955478	1.43425e+06	1.23739e+06	1.33453e+06	1.29562e+06	1.30239e+06	1.16122e+06	1.03576e+06	908899	1.39681e+06	688055	1.0079e+06	1.29423e+06	67167.3	697429	83052.9	526049	72454.5	91893.1	613.482
Gingerglycolipid A	7279.42	4508.27	6129.38	7128.39	6844.58	7925.69	91803.8	41541.9	47572.6	50772.7	39934.2	52701.2	24103.7	24495	20577.8	24565.8	25137.6	20412.7	6382.39	6455.48	2866.51	5841.46	3925.79	7644.54	16272.7	15671	14504.1	14773.4	25785.2	17450.6	5566.16	11862.6	6015.35	6746.61	11917.8	7108.83	6635.96	54054.4	23215.4	5519.36	17409.5	8202.89	1195.59	19160.2	2133.39	1778.67	4239.34	2906.86	694.399
21beta-Hydroxyhederagenin	1893.77	2033.5	1679.88	1961.88	1699.11	2416.96	3383.71	4179.28	4056.48	3355.21	3496.72	4673.57	1509.11	1675.01	1547.94	1554.96	1673.87	1682.75	1282.13	791.01	993.453	875.043	966.407	1088.57	874.422	1261.74	638.072	963.908	1082.45	973.602	5017.19	5922.76	6217.68	6172.38	5754.91	5434.1	1947.52	3857.49	1607.27	999.435	965.699	5753.17	269.89	532.173	78.2471	171.989	208.33	461.246	487.337
(10betaH,11xi)-11-Hydroxy-13-nor-6-eremophilen-8-one	2801.62	2990.07	3381.94	3324.88	3487.83	3648.34	3114.73	3172.62	3337.21	2994.55	3304.56	3622.46	3292.03	3614.31	3631.07	3895.87	3463.11	3923.83	3037.07	3342.78	3201.58	2964.77	3049.83	3794.06	2854.53	3207.15	3570.35	2862.32	3221.67	3579.55	3132.48	2894.66	3238.11	3163.49	3459	3316.95	3272.45	3257.69	3636.7	3231.68	3215.93	3200.78	317.438	218.4	244.571	307.15	320.498	190.437	221.152
xi-10-Hydroxyoctadecanoic acid	1758.52	1889.93	2125.55	1506.38	2417.16	2048.39	2240.53	1598.5	2235.31	1493.94	2161.54	1122.74	1450.32	2257.98	2428.08	1836.67	2000	1570.69	4364.45	1826.58	2152.87	1106.74	1571.42	1589.7	1332.11	2005.38	1465.55	1976.76	1930.79	1548.67	1314.75	2063.51	2096.43	1614.41	1054.65	1672.63	1957.66	1808.76	1923.96	2101.96	1709.88	1636.06	314.79	470.482	381.638	1160.31	295.212	409.325	299.255
Propyl 2,4-decadienoate	9091.42	9898.23	10402.1	10194.2	11734.2	10054.3	19168.6	26755	21155	20117.8	22274.2	20290.2	10465.7	10473.6	11789.8	10942.4	13066.9	12340.6	8683.34	7809.81	4410.73	4741.44	2879.14	8442.99	5052.98	2568.24	7261.96	2806.96	4365.18	4571.2	4999.09	4673.93	4025.81	13398.4	13674.9	13657.6	10229.1	21626.8	11513.2	6161.24	4437.75	9071.63	863.815	2722	1065.75	2455.1	1704.84	4946.27	211.169
Icariside B8	25534.9	30545.7	26759.9	29838.8	23678.6	31461.3	27060.3	33727.6	28641.4	28219	33107.2	30296	7811.21	8775.46	7853.67	12956.1	8379.57	10836.2	4085.96	13510.4	11118.7	3786.08	2406.45	6356.97	4585.27	6222.09	1890.41	2083.9	9204.57	5174.24	4262.02	3000.59	3025.62	4253.23	4228.5	3781.42	27969.9	30175.2	9435.37	6877.44	4860.08	3758.57	3102.45	2724.43	2051.73	4463.07	2736.06	605.188	433.204
3-Hydroxy-beta-ionone	12391.1	10748.7	11456.4	10631.7	11179	11586.4	12543.3	13884.6	15325.9	15343.5	13121.4	12217.6	3832.26	5360.37	4486.99	5024.07	5588.99	4765.63	2649.99	1770.9	2110.44	1626.32	3135.32	1536.74	1328.41	1303.22	1505.83	2970.11	842.947	2261.07	4554.31	2075.18	1409.76	2151.51	1677.08	1390.8	11332.2	13739.4	4843.05	2138.29	1701.93	2209.77	641.257	1359.37	634.238	634.923	774.042	1192.72	209.152
Vulgarone A	6091.32	819.401	6042.01	6685.77	5847.62	5721.14	5301.48	792.011	799.762	6299.76	542.949	6323.85	5472.42	613.769	1049.8	522.462	1291.32	5912.2	5910.46	673.092	1323.47	609.95	469.79	740.444	5885.91	685.81	5949.67	941.6	524.736	563.563	775.244	6976.85	5840.95	582.685	5782.77	751.125	5201.21	3343.3	2477	1621.2	2425.22	3451.61	2172.17	2907.9	2510.29	2121.76	2709.33	3041.61	219.173
alpha-Rotunol	3678.31	3804.83	3859.13	4345.04	5867.21	4516.35	4573.62	5034.75	3662.99	5342.94	4176.05	4297.16	3612.82	3747.9	4864.09	3867.46	5164.81	4566.47	3232.94	4156.62	4463.47	3572.15	3417.92	3473.23	3044.67	3378.66	5348.41	3616.48	3605.51	4048.61	3402.19	6397.06	3280.63	3769.2	4706	4483.14	4345.15	4514.58	4303.93	3719.39	3840.39	4339.7	814.716	607.836	648.249	480.547	808.599	1158.75	233.152
beta-Citraurinene	44729.8	43732.2	44051.6	42646.9	42649.6	42527.4	35009.5	78446.5	37511	35807.7	76508.5	74524.4	19323.4	20017.9	19608.1	19798.9	19961.4	19904.7	659.748	884.575	1219.43	677.241	918.765	1037.89	1261.42	886.143	889.453	1002.35	868.002	583.703	2540.07	1289.05	1982.47	1640.89	2392.85	1310.12	43389.6	56301.3	19769.1	899.608	915.179	1859.24	915.898	22168.6	261.817	214	219.586	536.241	419.33
13-Oxo-9,11-tridecadienoic acid	4662	4883.08	4218.89	4624.93	4461.95	4767.23	368.634	522.162	523.917	517.79	619.627	666.097	2525.62	2354.87	2976.89	2882.59	2687.7	2773.44	3722.39	4284.9	3720.8	4293.04	2937.58	3687.78	750.555	821.171	771.93	774.386	819.865	974.892	1587.73	1697.13	1458.1	1932.22	1431.77	1392	4603.01	536.371	2700.19	3774.41	818.8	1583.16	235.293	102.565	230.25	498.587	81.4839	204.917	223.131
6,10,14-Trimethyl-5,9,13-pentadecatrien-2-one	28949.5	16921.4	15102.5	12503.8	12638.6	15237.8	11562.2	17389.3	11302.4	22146.5	15975.3	12406.1	13030.9	16134.1	22151.9	11175.5	11645.7	22786.2	11947.4	11860.2	14526.1	11661.7	12806.7	15026.1	15291.6	15517.8	12742.4	15154.4	28132.6	15375.1	13813.3	21252.4	14315.8	11091.4	12766.8	11307.9	16892.3	15130.3	16154	12971.4	17035.6	14091.3	6142.8	4239.09	5192.79	1460.47	5535.62	3739.26	280.263
(9Z,11R,12S,13S,15Z)-12,13-Epoxy-11-hydroxy-9,15-octadecadienoic acid	25193.8	27569.3	9320.55	32452.2	10700.6	31908	3382.11	4814.04	3369.55	4043.87	3967.3	3976.59	7714.49	9960.67	8418.2	10912.7	8722.26	7984.89	7331.12	9793.64	7790.48	9609.7	9107.24	9868.24	2837.64	3403.71	2843.29	3781.15	2770.63	3353.86	3240.69	3887.94	3437.33	4881.8	3506.92	4196.22	22857.4	3925.58	8952.2	8916.74	3165.05	3858.48	10321.5	531.455	1238.23	1093.02	409.504	607.411	309.204
4,8,12,15-Octadecatetraenoic acid	1497.87	1516.38	1292.27	1406.95	1344.42	1425.8	6244.09	6448.75	6274.49	6815.14	6586.37	6014.73	1532.78	1684.62	1467.22	1462.17	1701	1840.55	1266.75	1419.39	1460.1	1266.61	1368.87	1306.79	2775.33	2794.9	2785.83	2187.71	2524.35	2557.59	1181.72	1345.81	1454.98	1417.78	1213.13	1324.47	1413.95	6397.26	1614.72	1348.09	2604.29	1322.98	86.447	282.097	151.704	81.2686	236.92	108.586	275.198
2,5-Diisopropylphenol	3135.12	3100.92	2703.09	2906.29	3156.29	3013.76	1726.55	1778.76	2414.5	1941.66	1771.25	1684.14	2531.37	2818.53	2444.8	3397.3	2150.97	3219.78	2943.47	3736.48	3579.18	5026.96	3814.84	3659.04	1863.91	2070.53	2002.74	1643.11	1957.76	3572.85	4480.58	3007.83	2442.53	4985.83	4314.16	3158.74	3002.58	1886.14	2760.46	3793.33	2185.15	3731.61	173.18	273.221	478.228	679.955	695.819	998.716	179.143
Pseudoionone	6710.85	6943.59	6989.6	7023.42	6782.68	6760.45	13817.4	13839.2	15179.3	14436.9	14802.1	14503.7	7519.89	6671.61	7638.88	7501.34	6869.97	7888.17	1637.1	1750.76	1745.61	1640.34	1507.27	1794.77	2379.76	1751.06	1835.9	1728.44	1722.9	1850.27	2123.14	1750.31	2695.37	2427.6	2226.11	2393.58	6868.43	14429.8	7348.31	1679.31	1878.06	2269.35	132.816	534.717	472.327	105.574	251.732	320.82	193.158
(6beta,7alpha,12beta,13beta)-7-Hydroxy-11,16-dioxo-8,14-apianadien-22,6-olide	4648.05	4616.03	4164.92	4639.92	3906.14	4192.62	4987.28	5102.51	3072.62	2678.2	5257.08	4704.93	5065.85	5536.55	4381.92	4881.98	4742.53	4856.61	5770.82	2217.48	4707.09	6344.46	4641.44	5066.38	7375.94	8890.39	7645.63	7889.37	8322.16	7942.34	4593.08	5235.96	4432.87	5344.76	4723.3	4867.64	4361.28	4300.44	4910.91	4791.28	8010.97	4866.27	315.89	1125.44	381.419	1421.37	534.127	360.149	383.185
Glycerol 1-hexadecanoate	6760.2	5365.54	5004.52	5499.2	5635.82	5748.52	23386.7	23595.2	22606.9	25270	23812	22753.7	13439.9	12194.4	14937.5	13771.2	13109.1	14260.8	5325.14	5521.36	5357.9	5673.36	5994.01	5742.75	17458.1	13364.4	14004.7	14130.2	13098.1	17190.1	5344.23	4799.26	5844.2	6136.07	4804.11	5189.59	5668.97	23570.7	13618.8	5602.42	14874.3	5352.91	593.397	956.725	948.15	253.501	1938.22	545.738	331.284
Methyl (2E,6Z)-dodecadienoate	2072.53	2083.92	2173.84	1791.45	2372.64	2143.66	1997.83	2112.91	2009.08	2620.75	2128.25	1966.39	1084.74	1171.65	1100.56	1465.81	1038.69	928.901	10091.1	11625.1	10586.9	9981.26	11646.2	10433.3	10975.3	11913.6	9920.28	10858.2	10382.9	10031.7	16828.7	17779.4	18011.6	16465.6	17673.8	18094.2	2106.34	2139.2	1131.73	10727.3	10680.3	17475.6	188.504	244.736	182.308	737.284	738.463	669.352	211.168
Cucurbic acid	7592.09	7182.8	6602.08	6579.41	6653.42	7386.8	1271.36	980.653	1096.19	1432.41	1177.56	1256.14	5337.26	6867.96	5350.81	5916.1	6333.65	5658.98	7459.33	7811.38	6660.36	6741.99	6559.34	7872.09	4220.57	3882.02	3680.57	4386.05	4176.94	3571.97	4180.72	4041.79	4223.48	3872.87	4256.5	4616.16	6999.43	1202.38	5910.79	7184.08	3986.35	4198.58	444.737	155.959	600.159	600.443	324.665	248.731	211.131
Palmitelaidic acid	489.164	685.046	1784.25	2213.75	1101.39	2111.25	1416.06	801.707	769.337	884.682	1371.57	540.215	723.214	709.624	788.574	513.386	649.198	747.382	504.899	681.635	674.635	760.104	1004.95	700.547	851.077	750.697	616.967	632.402	673.145	674.312	1019.82	771.33	584.388	518.271	840.91	1360.41	1397.48	963.927	688.563	721.129	699.766	849.189	741.03	352.302	97.3066	163.081	87.4517	308.617	253.215
Palmitic amide	133728	149275	113463	116563	122131	115962	79528.2	75522.1	84825.6	81363.4	81294.1	79934.8	90260.8	93025.8	78021.6	88478.6	85732.2	81588.7	87413.5	100955	88191.5	82519	83533.5	80495.2	96123.6	104073	73069.5	84597.3	88127.9	86242.9	85265.5	93607.7	74738.8	80870.9	83110.2	80220.5	125187	80411.3	86184.6	87184.7	88705.7	82968.9	13852.4	3035.9	5597.16	7355.85	10573.1	6295.53	256.264
Cer(d18:0/16:0)	11490.4	9725.81	9186.59	10295.6	9866.49	10904	9053.42	8265.91	9743.14	9812.49	9180.93	9607.96	9391.85	9598.1	9283.91	8749.83	9656.85	8806.52	10661.3	9924.57	8994.78	9385.49	9992.46	9688.92	11246.8	9453.86	8813.37	12414.8	10084.8	9924.68	9643.18	9896.51	9533.3	8576.87	12215.7	13867	10244.8	9277.31	9247.84	9774.58	10323.1	10622.1	839.143	582.255	388.53	569.738	1302.23	1996.11	540.534
Cer(d18:0/14:0)	13360.8	12603.2	12185.3	15368.2	12239.7	12165.9	13346.5	15172.4	12078.2	12230.5	14486.6	14617.4	14300.5	15087.1	14003.3	13936.7	11646.9	13004.4	12432	11230.6	15634.5	14310.9	12051.9	14469.9	14471.8	15034.3	13255.5	11454.4	13596.6	13706.3	13786.5	14900.7	12275.7	13859.8	12241.2	14154.3	12987.2	13655.3	13663.1	13355	13586.5	13536.4	1251.6	1306.2	1193.62	1697.99	1228.79	1065.56	512.502
Cer(d18:0/12:0)	2585.76	2595.92	2171.74	2917.91	2812.33	1586.44	2887.8	2177.21	2473.81	2487.69	2032.92	2808.71	2601.87	2042.89	2087.73	1843.61	2354.93	2547.23	2835.83	2543.32	3317.41	2557.55	2242.2	4013.85	2940.2	2687.32	3009.92	2877.2	2385.48	2613.09	2438.18	2306.12	1754.86	1084.66	1906.66	2908.25	2445.02	2478.02	2246.38	2918.36	2752.2	2066.45	492.537	336.448	302.478	647.175	234.707	630.996	484.472
MG(18:2(9Z,12Z)/0:0/0:0)	9019.04	11476.2	10298.8	7001.08	11355.5	12075.7	14658.7	16681	14648.5	14190.7	14564.1	18707	11068.1	16258.9	15628	11853.8	9714.87	9821	8058.89	9881.51	5761.3	7995.78	9739.54	4114.04	7544.28	10935.1	10751.1	11633.9	12864.6	833.849	10162	13005.7	8522.49	5351.94	9861.96	8417.2	10204.4	15575	12390.8	7591.84	9093.79	9220.2	1903.66	1770.26	2872.07	2266.38	4414.42	2518.87	355.283
9(10)-EpODE	15456.9	14357	17999.3	17928	16367.2	15353.9	24705.2	22667	19399.3	20732.9	17885.9	21126.2	15299.6	16847.8	13416.8	14993.4	15610.8	12326.9	15984	16383.1	14155.3	15291.8	16129.1	15162.9	8437.02	13017.3	7611.03	7624.51	11257.5	7866.28	7377.22	9392.95	9455.03	8683.41	8007.38	7896.94	16243.7	21086.1	14749.2	15517.7	9302.27	8468.82	1476.8	2400.42	1621.86	821.355	2285.17	849.026	295.226
DG(18:4(6Z,9Z,12Z,15Z)/18:1(11Z)/0:0)	35703	35397	113343	91330.9	121181	93130.4	100491	89332.4	114673	104762	96293.3	85951.9	112430	102963	120367	98285.7	110038	94601.2	106894	114443	137971	106428	147727	124293	116054	106111	132163	112088	113718	117630	155111	157099	54849.3	51745.4	156595	147095	81680.8	98583.9	106447	122959	116294	120416	37531.5	10498.3	9607.51	16996.9	8737.23	52124.3	615.497
DG(18:3(9Z,12Z,15Z)/18:3(9Z,12Z,15Z)/0:0)	10086.1	10146.4	18251.3	17270.3	17095.5	17790.9	1602.24	1624.84	7844.01	7341.44	9863.56	9649.66	6392.16	5636.16	7670.52	9249.82	6177.22	5777.42	9106.09	3855.88	9452.06	7776.26	2524.87	2374.79	10693.7	8140.24	3295.32	3927.61	2379.84	4570.55	1918.46	2772.32	8925.52	9594.5	2310.74	1515.59	15106.8	6320.96	6817.22	5848.32	5501.21	4506.19	3886.93	3776.54	1393.7	3298.41	3221.1	3711.81	630.507
DG(18:3(9Z,12Z,15Z)/16:1(9Z)/0:0)	8612.01	7116.24	19007.4	18118	33986.3	19172	23332.4	22508.4	20691.8	18988.3	22455.4	18710.1	24480.3	22375.4	31636.7	21828	22914.2	21040.4	17861.8	17561.1	20418	17172.6	22173.2	31846.5	20954.5	13872	20100.6	15144.6	19799.3	16422.1	19440.3	18652.9	8892.69	8329.96	20320.3	19804.3	17668.7	21114.4	24045.8	21172.2	17715.5	15906.7	9632.18	1956.55	3894.4	5576.86	2952.2	5679.82	589.481
DG(18:3(9Z,12Z,15Z)/16:0/0:0)	3803.38	4016.46	231419	185903	228350	224464	252937	210414	343852	359499	203093	192802	211374	184285	194248	172212	185933	182866	341616	324967	219276	190123	231969	214783	258459	218813	265535	204725	235540	213415	240110	195915	13376	8289.62	211379	179161	146326	260433	188486	253789	232748	141372	111539	73746.4	13248.9	63280.5	24888.2	103099	591.497
DG(18:2(9Z,12Z)/18:3(6Z,9Z,12Z)/0:0)	17635.9	14516.7	14965.7	9408.58	19907.4	24743.3	25826.1	22218.2	21989.2	21998.8	28620.9	19120.5	2309.32	2528.12	5652.88	11877.2	24593.6	23640.6	3142.39	18003.7	3258.8	7977.17	15900.8	17786.1	20887.7	13288	12407.3	9398.81	3182.97	3507.21	24699.7	23656.5	11222.2	6822.51	5101	10893.2	16862.9	23295.6	11767	11011.5	10445.3	13732.5	5227.58	3368.78	10175.5	7070.02	6677.54	8430.66	632.525
DG(18:0/18:3(6Z,9Z,12Z)/0:0)	15291.3	17127	13716.9	11544.5	22846.7	11976.3	15017.1	11609	9857.4	12372.7	12747.6	9504.42	14199.9	11750.8	3359.44	2599.73	10916.2	13678.1	14972.6	11623.7	9400.6	9927.53	6721.8	8545.62	3135.66	3576.68	9486.13	7984.87	9075.1	9487.96	12629.7	9407.74	14352	14847.8	8141.21	10083	15417.1	11851.4	9417.37	10198.6	7124.4	11576.9	4192.03	2031.73	5136.09	2840.87	2973.42	2765.83	619.528
13,14-Dihydro PGF-1a	8406.15	8266.94	7658.23	7777.76	7683.89	8977.81	4468.68	4103.26	4378.82	4382.19	4031.8	4374.4	2863.1	3036.15	3056.65	3784.29	2967.9	3374.62	597.599	1006.16	532.811	764.919	682.572	588.35	500.73	372.257	319.229	390.851	369.748	513.114	858.087	485.533	586.984	408.644	656.162	697.67	8128.46	4289.86	3180.45	695.402	410.988	615.513	521.426	177.188	341.865	172.645	78.1145	159.842	403.266
Tetrahydrogestrinone	14038.9	17987.1	13007.7	16930.4	15693.9	15312.8	13165.9	14954.7	15344.2	14186.9	15106.4	17743.3	15365.1	17653.1	19151	17318.6	13942.3	18215.7	13733.1	14998.7	15418	16619.2	13151.5	15873.5	14236.9	15761.3	15696.2	16102.5	13769.8	16180.3	13380.6	14664.7	15440.4	16723.6	15575.6	15816.5	15495.1	15083.6	16941	14965.7	15291.2	15266.9	1824.87	1525.8	1930.52	1309.55	1025.64	1137.58	311.198
Undecanedioic acid	782.621	657.362	802.681	690.212	746.486	780.077	474.591	380.977	511.383	443.797	457.707	361.081	340.121	382.821	337.842	254.32	439.002	349.907	3201.18	2908.97	3744.32	2643.26	3228.72	2670.66	376.474	339.114	429.843	297.113	352.869	334.928	326.122	245.757	284.848	281.565	322.413	310.645	743.24	438.256	350.669	3066.18	355.057	295.225	57.6863	57.1204	60.6565	415.819	44.8851	30.5709	215.126
SQDG 34:3; SQDG(16:0/18:3)	8261.87	75291.5	5072.85	3164.77	82666.7	86572.9	137025	20284.6	83071.1	88234.1	75922.2	61597.9	107948	15696.1	23859.9	100948	49652.9	76408.9	3194.54	74718.1	89585.8	22128.3	84158.1	127701	3867.7	61997.2	129813	48824.9	47462	79447.8	152502	26167.4	27750.7	79457.4	4071.16	6789.57	43505.1	77689.1	62419	66914.3	61902.1	49456.4	41821.8	37995.3	38951	46115.6	41634.8	57292.8	834.54
SQDG 34:1; SQDG(16:0/18:1)	881.08	13790.7	4221.49	12210.3	5454.83	3677.2	1359.93	13491.4	15368.4	14787.1	6536.39	9141.32	772.493	8430.92	10391.5	13995.7	9519.93	10874.6	712.337	9006.48	5837.94	7698.48	8792.23	13154.3	726.091	7757.55	5358.99	5319.94	5745.68	6127.81	1133.71	3692.47	28048.6	5654.55	4151.53	5978.25	6705.93	10114.1	8997.53	7533.63	5172.68	8109.85	5125.07	5499.68	4442.84	4117.72	2355.87	9919.42	838.566
SQDG 36:6; SQDG(18:3/18:3)	41773.9	30157.1	59334	61171.3	65219.9	58021.4	1978.09	655.517	24870.4	24463	26609.9	26137.4	21559.7	20922.2	38404.1	39068.9	26857.2	23119.5	49516.5	57121.1	51578.5	48166	1315.2	495.952	1327.22	40323.9	44134.2	41952.9	50455.3	40840.5	19730.3	21453.4	46865.9	45301.6	23338.8	22387.4	52612.9	17452.4	28321.9	34698.9	36505.7	29846.2	13626.1	12530.4	8328.76	26354.9	17625.9	12643.5	837.48
DGDG 36:6; DGDG(18:3/18:3)	274850	233465	279775	236441	242460	222697	306351	314765	1842.46	2528.79	292498	295634	336572	284111	326473	329365	314917	293263	2419.32	2099.72	265358	216213	252363	251115	269012	229164	255423	211522	230417	237328	303584	304672	303755	281937	272089	287069	248281	202270	314117	164928	238811	292184	23434.7	155186	21096.3	127052	20486.4	13818.7	954.614
DGDG 36:5; DGDG(18:2/18:3)	7955.89	6210.73	10600.8	8946.4	7024.72	8479.6	11163.6	8053.88	98.6146	68.5497	8181.11	9695.22	8454.9	8296.44	6683.99	11639.7	10045.1	7714.98	57.3276	190.503	9601.17	8753.83	8783.73	10084	7136.16	5601.74	7756.98	7145.74	6227.45	7248.79	11390.4	9983.52	13578.9	8958.65	10435.6	9994.28	8203.01	6210.17	8805.85	6245.09	6852.81	10723.6	1536.03	4879.28	1768.69	4768.34	786.978	1604.69	956.629
DGDG 36:4; DGDG(18:1/18:3)	832.855	970.016	10996.7	12243.1	12286.3	14462.1	17553.7	11429.7	11492	13933.7	10873.9	8711.69	12781.3	11406	11577.7	10785.1	9300.14	9272.56	16704.6	16931.9	9113.05	9673.6	11312.7	15234.6	13716.8	11593.4	8880.38	11103.5	11603.2	7564.63	11483.2	9823.11	903.651	1457.74	12413.6	8782.78	8631.86	12332.4	10853.8	13161.7	10743.7	7477.35	6091.13	3052.34	1375.71	3550.78	2191.26	5041.22	958.644
DGDG 36:3; DGDG(18:0/18:3)	5412.53	4070.7	3857.47	3621.67	3539.8	4139.08	5630.56	1742.83	2672.92	2382.57	4561.94	2827.36	4642.2	3982.05	3403.43	3494.61	4198.35	3385.37	4933.45	2884.12	3349.78	2543.83	3319.18	3148.92	2173.19	2240.63	2969.08	3338.43	4289.51	4159.08	4104.45	3184.11	4875.23	5786.14	3653.78	3130.08	4106.87	3303.03	3851	3363.21	3194.98	4122.3	682.098	1476.96	511.463	826.39	911.475	1041.13	960.663
DGDG 34:3; DGDG(16:0/18:3)	1094.61	795.458	95496.1	65184.5	89605	82958.7	89148.6	75164.8	122001	126778	71331.2	61967.5	71948.5	67728	63329	56069.2	62161.2	70529.2	120518	116216	77312.4	70819.6	84352.3	82257.9	84829.6	77879	88752.5	80995.4	79854.2	80665.3	79472.2	75291.9	1792.54	1893.98	69334.7	68819.3	55855.7	91065.2	65294.2	91912.6	82162.7	49434.1	43731.9	27294.9	5939.47	21058.7	3945.17	37074.3	932.629
DGDG 34:2; DGDG(16:0/18:2)	18811	20041.4	14925.7	12009.8	16181.4	11294.4	17562.5	13829	13850.9	11101.6	20286.2	13378.2	18447.4	12496.3	3188.83	2499.31	15161.4	7772.36	20647.7	16659.5	12058.6	9815.89	10608.5	4136.01	2117.5	2341.57	13467.8	10777.5	16650.4	12574.3	14069.3	10509.5	22334.4	13317.1	10391.3	714.943	15544	15001.4	9927.61	12321	9654.84	11889.4	3528.11	3317.53	6508.67	5734.58	6058.97	6998.63	934.645
LysoPG 18:1; LysoPG 18:1	5047.01	4906.05	4283.27	4536.99	4793.63	5079.37	7992.94	9087.55	840.446	388.95	8653.41	9020.15	4977.12	5876.91	4549.69	5699.16	6127.96	5852.87	586.596	873.425	5856.48	5773.98	6052.61	5797.21	6829.1	6657.77	6823.22	6799.22	6365.84	5875.07	9564.27	8956.66	9653.35	10283.7	10383.8	10076.4	4774.39	5997.24	5513.95	4156.72	6558.37	9819.69	310.674	4189.79	612.519	2657.67	378.231	536.12	509.283
LysoPG 16:0; LysoPG 16:0	3420.15	3679.83	3121.18	3498.97	3556.17	3769.86	12617.4	13418.6	400.457	545.466	12775.4	13650.4	4472.07	5099.13	4615.16	4890.93	5134.47	5391.24	640.081	587.322	4301.13	5604.52	4965.48	5133.2	2747.05	3122.88	3231.3	4248.44	3641.89	3542.8	7514.49	8708.19	8663.29	7513.86	7995.68	8587.46	3507.69	8901.28	4933.83	3538.62	3422.39	8163.83	227.088	6540.06	344.505	2303.9	515.236	565.268	483.268
LysoPE 18:3	1830.8	2270.64	1951.91	2535.92	2149.74	1705.58	13532.2	21702.7	22139.5	20508.3	19233.1	19342.3	2555.06	3535.07	3441.95	3610.08	2959.56	3430.45	1961.21	2470.9	1032.41	2101.49	2016.12	2231.75	9777.84	10058.9	9361.99	9055.73	9785.22	9705.14	2238.18	1961.27	1954.71	4625.6	4334.87	1991.09	2074.1	19409.7	3255.36	1968.98	9624.13	2850.95	305.797	3114.37	411.69	493.552	356.91	1269.73	476.277
GlcADG 36:6; GlcADG(18:3/18:3)	1587.88	1968.97	1583.8	1650.19	1645.14	1714.96	1602.21	1272.04	577.006	534.72	1695.83	1365.6	1527.39	1997.45	2396.26	1723.01	2092.76	1585.76	1292.52	1619.32	1660.45	1745.9	1396.99	1651.86	1711.21	2066.7	1516.52	1611.48	2217.76	1571.14	2811.52	2458.68	3660.3	2296.64	2513.34	2381.01	1691.82	1174.57	1887.11	1561.17	1782.47	2686.91	144.036	503.401	334.915	175.906	289.818	508.157	787.496
GlcADG 34:3; GlcADG(16:0/18:3)	15678.6	26182.1	23594.2	17776.6	20374.2	34225.7	13862.7	30709.7	18849.1	23986.9	11774	22787	21866.5	14885	6596.17	5832.99	26931.7	26679.4	21316.4	16919.4	25368.7	21922	34932.8	24987.6	11735.4	3931.23	18207	7131.58	21336.7	11920.5	29900.1	22534.1	34667.4	27779.3	25625.2	25733.3	22971.9	20328.2	17132	24241.1	12377.1	27706.6	6697.32	6991.03	9521.8	6061.02	6538.06	4201.18	765.514
GlcADG 36:5; GlcADG(18:2/18:3)	332.59	413.089	1227.9	1422.04	1325.46	1593.69	1190.76	1508.8	2243.7	2189.26	1467.14	1669.31	2781.55	4560.32	2840.41	2533.07	4206.8	4236.46	295.18	2478.46	2431.53	2645.13	2990.6	2838.44	2113.07	1640.96	2159.05	1927.04	2508.41	2311.42	3868.11	2971.4	374.901	440.895	3035.12	3069.35	1052.46	1711.5	3526.43	2279.89	2109.99	2293.3	540.708	420.772	899.802	995.188	301.725	1496.93	789.512
LysoPI 22:1; LysoPI 22:1	332.096	13122.4	4389.67	10838	6569.52	5983.25	3832.9	3598.81	8647.83	5834.9	4422.88	3456.4	3661.65	2275.76	1203.42	1093.24	7403.85	2821.34	7138.26	6406.64	4162.65	5860.62	5937.02	19119.2	1326.26	1215.45	4829.38	12602.7	4385.23	3674.07	7241.93	4254.98	6278.05	10903.4	4504.86	4726.57	6872.49	4965.62	3076.54	8104.06	4672.19	6318.3	4574.06	2001.89	2333.08	5484.72	4174.71	2528.14	653.37
MGDG 36:6; MGDG(18:3/18:3)	287772	260243	277328	293996	301944	287925	436832	390027	4030.93	4060.77	397924	415472	334235	308624	407151	347171	359789	300778	2113.85	3339.04	236237	240644	291603	226879	309518	227952	277190	274474	308774	252455	375849	345706	389978	347534	367518	350597	284868	274725	342958	166803	275060	362864	14532.4	210283	38615.8	129074	31808.7	17918.3	792.561
MGDG 36:5; MGDG(18:2/18:3)	2323.7	919.741	13226.7	10374.6	13745.8	14262.4	15298.7	10115.6	24629.2	22925.1	13986.9	14169.9	16114	15924.7	15841.3	16309.5	15828.1	14179.4	19347	20192.9	16591.6	14750.2	18693.1	16718.7	15972	15894.7	18436.8	18969.2	22002.8	19856	20433.3	17932.9	1080.29	1179.34	19859.4	17717.5	9142.16	16854.2	15699.5	17715.6	18521.9	13033.8	5995.21	5666.77	767.074	2039.85	2345.55	9281.11	794.576
MGDG 36:4; MGDG(18:1/18:3)	3937.54	3814.58	5512.06	6506.41	5312.06	8159.06	5829.1	5314.13	11889.6	8003.42	5672.01	6068.86	5933.82	6497.65	3199.56	3678.79	5810.85	6226.01	6558.93	10683.5	5179.81	4365.78	4224.27	4058.15	3753.22	2222.51	4623.1	5072.74	5954.6	6139.19	5797	8134.2	4274.98	4636.21	4683.93	5501.81	5540.29	7129.53	5224.45	5845.08	4627.56	5504.69	1636.53	2516.29	1411.42	2544.46	1469.22	1409.95	796.593
MGDG 34:4; MGDG(16:1/18:3)	454.816	684.831	4153.09	3734.34	4332.81	5189.08	5477.32	5203.73	4201.69	4361.9	5351.6	4051.06	4789.83	5560.89	5663.8	4199.65	3089.13	3793.68	4778.31	4896.86	4225.27	3614.22	4617.24	3097.21	4033.21	2397.96	4956.93	2881.4	3816.51	4210.1	3740.19	5033.22	499.319	686.139	6156.9	4116.19	3091.49	4774.55	4516.16	4204.85	3716.02	3371.99	2011.22	637.647	1014.1	714.691	930.436	2309.58	768.561
MGDG 34:3; MGDG(16:0/18:3)	12704.8	12447.2	8780.13	6708.12	7027.76	7816.68	9678.69	8513.55	12561.6	8813.81	9880.58	9106.22	9716.94	9513.56	807.766	799.249	8181.19	5704.99	9581.25	7761.82	8640.07	7576.77	7621.58	7013.14	155.349	612.529	5877.3	6696.97	6764.75	6465.63	10272.7	8542.81	14054	13379.9	7566.09	5264.03	9247.45	9759.07	5787.28	8032.44	4428.76	9846.59	2677.03	1466.04	4116.82	922.679	3151.96	3413.76	770.575
PI 40:4; PI(22:1/18:3)	43.3913	107.209	5688.72	4701.34	7602.71	6966.52	6399.79	5393.54	10349.1	10451.9	6041.13	6455.98	5930.12	4683.25	4475.16	4290.76	6067.23	5052.68	118.514	10349.4	5347.77	4181.03	6145.48	5388.4	5650.4	4511.35	5678.42	5735.36	6128.29	5371.18	5493.95	6018.99	53.0822	167.528	5754.46	4834.29	4184.98	7515.25	5083.2	5255.1	5512.5	3720.38	3338.46	2266.97	754.211	3295.73	547.298	2824.16	913.585
TG 36:3; TG(12:1/12:1/12:1)	772.79	517.817	6935.14	6808.94	8782.73	7452.07	1880.98	2338.97	3645.54	3411.2	2215.75	1728.46	3289.06	3294.02	2430.81	3864.24	2760.9	2222.84	4471.26	5016.33	4047.76	4433.67	4607.29	4399.39	3763.68	3710.97	4653.91	4562.86	4435.94	4236.37	6154.77	4956.88	887.034	1063.55	6306.44	6240.89	5211.58	2536.82	2976.98	4495.95	4227.29	4268.26	3606.37	802.445	616.259	315.555	404.908	2599.29	655.491
PA 36:6; PA(18:3/18:3)	2554.31	3724.03	1397.82	3679.33	2118.73	3772.01	2385.76	4292.55	2610.77	2657.43	3807.11	2905.78	1133.11	2003.07	2534.17	1498.8	2761.81	3457.91	3760.8	4465.46	1404.06	2103.19	2792.56	3372.2	2841.15	3818.87	3298.12	4138.54	3426.26	4161.49	965.813	3712.99	2159.51	2802.67	2306.69	4355.42	2874.37	3109.9	2231.48	2983.04	3614.07	2717.18	1002.92	762.188	857.016	1118.71	519.458	1202.46	691.429
Cer[NS] 34:3; Cer[NS](d18:2/16:1)	9181.9	7679.64	8934.42	7575.24	8491.59	8060	9961.36	8032.76	211.549	390.103	7395.95	7399.92	8171.78	7498.4	9009.96	6661.07	8142.13	9669.95	356.049	460.729	8445.45	7485.46	8275.77	7520.98	10146.5	7131.89	8208.66	7745.43	8107.09	7370.03	7066.02	5671.83	6395.48	6481.12	7614.81	6042.47	8320.47	5565.27	8192.21	5424.07	8118.26	6545.29	660.628	4185.12	1065.94	3904.53	1076.46	701.047	534.487
MALVIDIN-3-O-BETA-D-GALACTOSIDE	40755.6	29436.9	38176.3	39349.5	39668.6	39068.2	32329.4	33782.8	34963.6	33985	31716.9	27664.6	21268.8	18497.1	17287.9	16565.1	21306.6	16502.1	7855.17	6947.11	7476.76	8631.76	7406.78	8165.38	7606.14	6776.22	7520.07	8208.68	11991.5	8235.03	9884.77	12654.3	9646.47	4405.97	12856.7	8995.27	37742.5	32407.1	18571.3	7747.16	8389.6	9740.57	4154.52	2603.52	2223.4	599.691	1844.07	3073.85	491.115
KAEMPFEROL-7-O-ALPHA-L-RHAMNOSIDE	4958.66	5499.98	4889.09	5653.87	5185.3	5432.7	3047.88	3284.72	3592.6	3457.79	3276.92	3883.3	3902.37	3627.86	3874.8	4126.96	3649.14	4490.08	10348.2	9690.19	9376	17400.2	17751.8	9629.03	14958.8	17629.5	21853.9	14857.5	14285	14423.6	31624.2	48287	47695.3	30790.3	47426.5	30286.8	5269.93	3423.87	3945.2	12365.9	16334.7	39351.7	308.519	290.865	324.061	4050.02	2968.71	9271.9	433.111
KAEMPFEROL-3-O-RUTINOSIDE	42721.4	37329.6	30108.8	34109.4	29472.1	43506.2	60345.9	80715.5	65620.2	60721.3	62249.5	60435.4	141033	151736	144316	139766	160044	142558	50603.4	35595.5	43500.2	54871.4	47385.8	38969.2	80125.4	88101.8	80352.7	87011.8	85811.9	83912.1	153940	158356	158019	168926	163793	155063	36207.9	65014.6	146575	45154.3	84219.3	159683	6065.04	7946.46	7827.51	7231.25	3382.71	5677.93	617.131
KAEMPFEROL-3-O-ALPHA-L-ARABINOSIDE	4789.34	4590.18	6155.53	4883.63	4477.64	5713.17	4925.41	4912.53	5038.03	4949.76	5433.78	5411.37	10939.7	9843.6	10882.8	10752.5	11103.6	10492.5	10969	10697.3	10454.9	12530	1286.82	11268.3	2678.34	3196.66	1694.28	3994.21	2981.33	3123.52	5273.78	6464.49	4394.01	931.212	5707.28	6354.38	5101.58	5111.81	10669.1	9534.37	2944.73	4854.19	675.378	244.772	453.27	4105.12	752.701	2066.35	417.078
KAEMPFEROL-3-GALACTOSIDE-6''-RHAMNOSIDE-3'''-RHAMNOSIDE	207469	223412	191191	225531	201486	201325	115454	122331	114654	124695	117870	117258	113595	125413	117974	123225	127656	131184	30872.9	31562.6	37331.5	34748.3	31228.6	31021.6	41132.2	47158.4	44307.4	40634.5	42540.9	40414.9	30398.6	31043.3	29441.3	31370	33437	30136.7	208403	118710	123175	32794.3	42698.1	30971.1	13518.1	3969.67	6450.85	2653.55	2624.21	1386.32	741.224
5,7-DIHYDROXY-2-(4-HYDROXYPHENYL)-3,6-DIMETHOXY-4H-CHROMEN-4-ONE	27806.7	29575.7	27827.5	29890.9	28409.3	31621.8	34558.2	35124.5	36456.7	36605.6	36377.3	34136.7	28327.3	28282.6	28953	28247.7	27547.9	27821.4	10812.3	11896.7	11364.2	11097.2	12322.7	11655.7	12564.1	14270.3	12296.3	14522.9	14234.8	12148.3	16596.3	18571.8	18192.8	18939.7	17961.4	16585.4	29188.6	35543.2	28196.7	11524.8	13339.5	17807.9	1478.71	1075.42	481.838	549.263	1111.49	999.883	329.063
QUERCETIN-3-O-ALPHA-L-RHAMNOPYRANOSYL(1-2)-BETA-D-GLUCOPYRANOSIDE-7-O-ALPHA-L-RHAMNOPYRANOSIDE	774826	758912	738392	794901	775649	875458	549426	530656	496426	555162	536665	532212	1.24158e+06	1.16637e+06	1.11156e+06	1.15863e+06	1.05231e+06	1.173e+06	6756.08	5986.6	7693.35	6142.08	7481.51	6862.19	12591.9	19468	8490.91	11512.2	9928.94	12977.8	8004.75	6910.29	9170.23	7694.89	7470.91	8099.12	786356	533424	1.15058e+06	6820.3	12494.9	7891.7	47568	20576.9	63682.7	687.072	3806.52	757.548	755.199
QUERCETIN-3-(6''-MALONYL)-GLUCOSIDE	620.706	1123.22	865.271	1307.51	919.875	1311.28	631.208	720.238	593.462	1276.33	723.452	1271.42	667.51	1328.98	1025.46	1435.61	1411.92	1817.48	4304.46	4990.87	2141.11	4054.28	3725.14	4818.3	2357.62	4638.21	2105.77	4148.73	4268.41	4256.76	2390.54	5036.65	3494.39	4973.22	4575.85	4035.27	1024.64	869.352	1281.16	4005.69	3629.25	4084.32	272.555	317.377	393.147	1027.42	1098.02	1015.68	551.102
MYRICETIN-3-GALACTOSIDE	273569	140281	157936	101170	296603	227430	316071	279273	143949	327467	282631	274488	105433	99931.1	108670	93086	99463	92637.7	138857	95726.4	86856.4	68949.7	78265.9	78522.4	428462	350899	384305	343629	341999	331760	126721	286724	299855	300238	85906.7	267459	199498	270646	99870.1	91196.3	363509	227817	78228.6	65691.6	6432.43	25034.5	36541.1	95744.3	479.077
PROCYANIDIN B2	250609	219276	218835	247919	221162	218440	262935	237596	239711	262213	250643	250394	88725.9	89551	91840.6	89612.3	91015.1	89020.9	444928	428744	421243	408786	407497	439898	363967	394223	331528	324857	349949	360073	536755	539577	567161	556961	541166	542696	229373	250582	89961	425183	354099	547386	15459	10721.3	1211.86	15596.6	24999	11978.4	579.149
PROCYANIDIN C1	68082.9	101045	67363.8	68674.2	65344.9	67439.1	57175.5	82920.5	60708.1	61252.5	65245.2	93979.3	30008.5	29462	70598.9	28466.4	33771.7	34476.9	79411.3	85241.4	123081	124212	116618	81464.1	76147.5	117273	74206.3	115962	70965.1	68253.4	139694	163056	92093.6	160835	100196	105713	72991.7	70213.5	37797.4	101671	87134.5	126931	13789.2	14775.7	16250.4	21742.3	23000.6	31610.1	865.193
DELPHINIDIN-3-O-(6''-O-ALPHA-RHAMNOPYRANOSYL-BETA-GLUCOPYRANOSIDE)	15743.6	21574.9	18866	26018.6	17798.6	19789.7	26260.7	16278.7	17578.9	16115.9	17548.4	16233.8	23923.4	31122.9	22491.9	24440.7	29060.3	22899.1	121398	129488	120632	126941	122030	121909	134081	140996	139282	137946	140598	145785	198510	199908	208837	227060	186566	219768	19965.2	18336.1	25656.4	123733	139781	206775	3549.36	3938.89	3565.57	3597.52	3854.72	14889.2	609.14
VITEXIN-2''-O-RHAMNOSIDE	52464	64684.7	46522	58214.9	53242.8	53664.6	97248.1	109767	105104	114617	107181	101514	107184	128055	120334	123000	120762	118759	11442	14256.3	10734.6	10795.7	13507.9	12809.8	8601.05	11066.6	8731.13	10812.6	9713.42	8749.61	9007.19	11143	11455.2	9645	11427.9	12637.7	54798.8	105905	119682	12257.7	9612.41	10886	6116.63	6120.68	6924.77	1482.2	1105.37	1328.32	579.17
Astragalin	57098.8	55081.9	57485	55315.6	57537	56261.3	65458.9	67910.4	66143.8	68072.5	65693.8	65635.7	91920.9	86801.7	93945.1	83963.2	91344.8	81933.6	28521.2	27313.7	29289.6	27061.9	31318	30955	107311	97531.4	93787	99000.8	104755	102316	68117.4	66630.7	73240.6	66450.6	70863	67457.2	56463.3	66485.9	88318.2	29076.6	100783	68793.2	1083.23	1188.99	4813.09	1792.91	4968.51	2700.72	471.089
OENIN	19816.4	19647.7	19568.4	20577.3	19548.4	19217.4	15984.4	16276.1	17389.3	17402.5	16508.6	16124	10712.6	10337.5	10522.5	9674.24	8982.87	11674.2	4319.68	4794.87	5190.84	5306.39	6185.39	4657.5	4757.25	5784.28	4220.51	4618.3	4708.66	4856.52	5898.85	5747.61	5326.58	5460.53	5522.48	5986.74	19729.2	16614.1	10317.3	5075.78	4824.26	5657.13	459.124	630.035	920.226	651.644	519.129	261.269	493.133
(-)-Epigallocatechin	1.76478e+06	2.65877e+06	1.62059e+06	1.63361e+06	1.72567e+06	1.90392e+06	1.80726e+06	2.65989e+06	2.53263e+06	1.82147e+06	2.84271e+06	1.76984e+06	744079	755383	677810	675017	680667	675189	1.39381e+06	2.0781e+06	1.47664e+06	1.38186e+06	1.36402e+06	1.39135e+06	1.97102e+06	2.15489e+06	2.30828e+06	2.00733e+06	2.00987e+06	2.10197e+06	1.75045e+06	1.66478e+06	1.822e+06	1.91962e+06	2.84188e+06	1.87793e+06	1.88456e+06	2.23897e+06	701357	1.5143e+06	2.09223e+06	1.97944e+06	392943	491665	37696.5	278945	126002	432184	307.081
Proanthocyanidin A2	9569.98	11157.8	11793.6	11185.1	12564.8	10526.2	11985.2	12744.1	2796.16	13001.2	3944.72	12238.9	3414.14	7288.35	8423.12	8219.7	4909.8	7923.95	17894.3	32328.7	34741.4	35532.5	39397.2	29988.9	41826.8	32408.8	29127.4	30732.8	31084.4	29829.8	58907	24274.3	48302.9	58500.3	26022.4	44906.4	11132.9	9451.72	6696.51	31647.2	32501.7	43485.6	1029.65	4738.12	2055.45	7444.31	4703.78	15248.1	577.133
Epigallocatechin-(4beta-&gt;8)-epicatechin 3-O-gallate	46170.6	46734.5	50443.7	48964.6	45965.7	46852.2	71685.8	75556.1	69738.1	80921.9	71503.2	69556.4	15266.6	15704.1	16054	15084.9	15338.4	8001.49	68506.3	70132.9	62374.6	65353.2	70113	68907.8	55351.4	48070.7	44145.6	48009.6	46579.9	46733.2	88563.6	90828.4	83697.5	88845.2	80942.9	79449.8	47521.9	73160.2	14241.6	67564.6	48148.4	85387.9	1785.19	4372.68	3076.61	3085.7	3805.08	4680.06	747.154
Vicenin 2	66787.4	69501.8	66903.3	79732	65543.8	58162.3	140191	120915	142946	135173	127981	118637	170563	144678	163339	144998	147525	145921	160049	146229	152755	139278	148280	139548	118647	105727	109293	103695	107196	101096	142902	133184	140596	134822	128799	128312	67771.8	130974	152837	147690	107609	134769	7000.98	10082.2	11212.2	7974.31	6101.34	5999.09	595.165
Tricetin	11546.1	12615.3	12993	14164.9	12652.4	13230.9	12409.1	12929.9	11917.5	12923.8	12016.3	12503.6	10690.7	10791	9640.4	11107.7	10154.1	10170.9	13948.2	13361.8	16571.2	14578.2	14946.5	15016.5	22205.3	23047	23670	20569.1	19663.1	22899	15333.8	16482.5	14951.5	17695.9	18235.7	20053.9	12867.1	12450	10425.8	14737.1	22008.9	17125.6	858.736	431.522	533.693	1097.71	1564.85	1922.67	301.031
ROBININ	160564	134253	156691	142815	136226	139649	103143	93859.3	108715	113211	91482.3	105644	79172.1	74967.7	76618.2	71778.9	73957	82065.9	35850.3	32660	35865.2	37023.6	34491.7	35283.3	51309.6	48017.2	49228.7	48628.6	52312	50886.3	37936.9	33970.3	37608.3	38115.9	37349.1	39045.7	145033	102676	76426.6	35195.7	50063.7	37337.7	10998.4	8479.65	3720.34	1493.39	1686.94	1748.99	763.204
ORIENTIN	11691.3	11576.6	11586.3	9236.39	10783.3	10990.6	11856.6	11106.9	13107.2	9519.04	11463.8	13410.3	9636.65	8822.93	7021.8	10934	8934.95	2252.49	10345.8	9385.75	6813.48	7974.97	9266.14	9952.34	7161.43	8433.21	8063.36	6753.76	7026.05	4747.19	13161.3	4799.18	10718.4	6973.72	12119.6	11647.8	10977.4	11744	7933.8	8956.41	7030.83	9903.35	928.265	1420.03	3059.51	1323.47	1291.64	3282.35	447.087
MYRICETIN	3023.17	5613.42	1926.24	5873.8	2797.51	5738.04	1891.94	4627.99	1755.8	7716.25	3955	4761.61	1533.73	4449.14	1686.76	5070.14	3354.95	3123.92	314.966	633.524	195.574	792.515	393.77	845.701	210.988	826.285	172.465	619.103	317.895	585.603	215.175	465.958	186.624	811.872	481.771	570.925	4162.03	4118.1	3203.11	529.342	455.39	455.388	1770.77	2199.25	1425.05	266.809	260.77	232.884	319.044
Pinobanksin 5-[galactosyl-(1-&gt;4)-glucoside]	13055.9	12419.8	10749.4	10030.8	15072.5	11696.8	22977.7	13064.5	26681.4	12751.3	11243.4	23470	11032.6	23591.4	10937.2	12826.1	14651.2	26659.7	10861.3	11424	11597.1	13967.3	14588.2	10644.9	11159.5	11041.1	9588.74	25033.7	7746.69	11445.5	11192.9	8611.86	11610.3	9871.65	11620.5	9343.69	12170.9	18364.7	16616.4	12180.4	12669.2	10375.2	1793.87	6735.4	6799.7	1673.36	6213.36	1278.43	595.161
HESPERETIN	2241.75	2454.34	3561.09	2144.73	1931.36	2110.38	2667.52	2894.38	2955.32	1907.8	2692.52	2431.79	1578.08	1435.94	1930.65	2404.63	3828.07	2077.68	5858.17	6799.47	6876.65	8160.43	6131.6	5116.96	2580.81	4697.37	3903.5	1682.4	1986.43	1297	2160.97	1846.99	2166.66	4232.32	4674.88	4461.25	2407.27	2591.55	2209.18	6490.55	2691.25	3257.18	590.672	382.895	866.033	1043.89	1339.01	1325.9	303.084
Naringin	41032.6	50578.3	41415.2	43380.6	42748.3	42097.5	38701.9	42790.4	41356.5	40115.1	37126.5	41342.2	34037.3	37426.5	33677.9	36673.7	37564.3	35102.3	14820.7	14930.8	13523.8	13132.8	13590.5	13456.5	14255.1	16103.6	12698.2	13412.7	16505.8	14283.6	15123.3	15230.5	14165.1	15722.3	16874.9	15985.6	43542.1	40238.8	35747	13909.2	14543.2	15516.9	3551.7	2051.4	1708.89	765.807	1491.25	913.274	579.166
Epigallocatechin gallate	347849	387386	377861	377246	374372	350000	420799	438277	417518	417633	431063	417059	178028	191716	180755	179188	187652	185314	362276	378277	384307	365852	366057	361137	499177	510277	497193	476217	519292	544481	481480	527520	492196	490810	489680	502326	369119	423725	183775	369651	507773	497336	16258.6	8879.57	5359.9	9417.54	23100.1	16217.3	459.091
Epicatechin	4808.62	6985.63	7156.68	5632.94	5800.66	6311.03	3340.83	5249.25	12019.4	5133.92	5234.11	6829.62	6938.27	5853.57	8374.88	7268.42	8077.28	6597.44	17755.6	17608.3	12765	10402.5	18896.4	17663.9	16118.3	12852.1	21891.6	21736.4	21866.5	15780.1	27588.1	8777.44	13958.6	12324.6	16231.1	16831.6	6115.93	6301.18	7184.98	15848.6	18374.2	15951.9	885.361	3011.58	937.843	3420.13	3954.37	6400.87	291.086
Malvidin	11710.8	9586.43	19070.3	11825	7388.02	25069	19771.4	16659.5	16805	21666.3	15952.7	24103.8	3497.23	5665.55	3185.73	6285.77	3005.98	2546.52	129943	90801.1	105018	105082	86774.5	163287	77760	66225.8	65724.1	78848.6	60575.9	123928	73734.1	36122.4	58731.3	78877.9	89173	91364.1	14108.3	19159.8	4031.13	113484	78843.7	71333.8	6653.28	3261.34	1549.81	28710.5	23232.7	20884.4	367.063
CYANIDIN-3-GLUCOSIDE	50159.1	53826.9	53610.5	51840.3	52864.5	48668.4	65070.3	65069.3	68043.8	63366.2	62997.4	60999.9	101065	105672	106956	95739.6	107131	88790.9	24877	24922.7	26197.7	26123.4	26586.4	24886	85022.4	86752.2	88503.5	87249.9	90615.4	79304.3	51810.6	56186.1	54177.2	50382.3	52289.4	48451.5	51828.3	64257.8	100892	25598.9	86241.3	52216.2	2050.15	2393.74	7369.64	786.827	3876.5	2731.74	449.108
CATECHIN	345808	320910	326035	318269	308787	335807	391537	371809	382076	376843	393958	394209	116198	122388	120399	117648	121960	119435	994785	964670	996384	968453	991642	1.11347e+06	1.092e+06	1.1081e+06	1.09658e+06	1.0936e+06	1.09586e+06	1.09414e+06	1.07565e+06	1.23768e+06	1.08468e+06	1.12543e+06	1.1757e+06	1.22146e+06	325936	385072	119671	1.0049e+06	1.09671e+06	1.15344e+06	13194.4	9558.93	2423.26	54928	5813.1	68965.7	291.086
Kaempferol	26371.6	25061.8	24281.7	26624.8	24448.3	25656.1	31879	33374.4	36701.1	37357.7	33030.1	33881.2	54948.8	53755.3	52888.8	56624.6	53441.7	54943.4	19156.7	18361.3	18183	18729	15644.2	17627.5	32542	34900.3	32332	30276.1	34990.1	40961.3	103312	69338.7	80446.1	101681	89913.7	96202.2	25407.4	34370.6	54433.8	17950.3	34333.6	90148.9	977.757	2172.15	1353.23	1241.56	3697.51	13192.1	287.055
RUTIN	3318	2963.46	3040.43	3858.61	3670.12	3949.12	3042.28	2902.7	3228.55	3139.39	2902.22	3933.8	3429.98	2360.49	3754.06	3783.89	3423.96	5184.48	10579	11066.4	4265.84	10088.7	8483.19	10540.3	11810.8	10297.1	10360.6	11771	10155.9	13163.3	17044.9	17000.3	15741.4	1712.24	16290.5	20910.3	3466.62	3191.49	3656.14	9170.57	11259.8	14783.3	420.661	385.865	910.549	2562.26	1195.17	6657.5	611.159
ISOQUERCITRIN	62073.2	67093.7	60860.7	70783.6	61326	60825.8	70339	69517.9	71578.3	74316.8	75840.7	65772.8	28984.4	28614.6	29416.1	27912.2	27769.2	27756.1	232366	258008	230119	234409	234665	233956	330192	310269	314425	343625	322332	346651	277814	289059	288877	273524	311330	282465	63827.2	71227.6	28408.8	237254	327916	287178	4152.18	3589.28	702.852	10307.6	15017	13312.3	465.102
ISOVITEXIN	75570.9	70582.7	73916.3	71079.7	68747.8	73090.1	43122.4	44424.6	52435.7	47213.8	43574.4	49655.8	47715.3	46954	44777.8	51272.4	46325.6	49681.2	37871.6	37656.3	37628.3	39187.3	41230.1	44582.8	39515.8	34261.5	36190.8	38362.5	39618.2	34097.8	39052.8	39274.5	41941.9	43537	56144.1	39763.4	72164.6	46737.8	47787.7	39692.7	37007.8	43285.6	2485.23	3731.92	2350.58	2766.11	2514.65	6536.38	433.113
LUTEOLIN	15638.9	12844.5	12535.4	17327	13960.2	18906.3	19721.1	14638.3	20094.6	25166.4	9135.17	18752	26845.8	21582.6	27692.6	31948.6	21854.9	26352.6	5929.93	6311.65	6365.48	7175.09	6439.28	9505.8	9658.34	8009.4	8892.54	10057.4	8617.1	11442.6	10869.3	13835.5	10499.6	13435.9	11653.8	37459.4	15202.1	17917.9	26046.2	6954.54	9446.23	16292.3	2554.97	5461.1	3892.89	1314.02	1221.69	10456.8	285.036
VITEXIN	94673.2	105389	89196.1	92331.2	93190.2	92069	55622.6	60130.7	61719.4	54517.9	55225.9	50886.1	74759.7	75822.3	71615.7	70036.5	79244.8	73056.3	33073.7	34137.9	25556.2	27790.7	27178.4	33726.4	18507.1	18524	18653.2	20504.3	20675.3	24924.3	20464.8	21591.4	27000.8	23236	24220.5	24998.9	94474.7	56350.4	74089.2	30243.9	20298	23585.4	5639.95	3952.9	3275.46	3812.83	2475.76	2362.32	431.093
Quercetin	4902.87	4524.35	7102.65	16635.8	15435	6828.38	15692.2	14860.1	4557.1	5170.19	14493.9	5111.65	7774.69	4747.33	7828.3	7432.96	8435.44	8252.93	16054.8	16030.4	15092.3	18211.8	17526.5	15751.4	15408.3	19115.9	14910.1	14814.2	15464.3	17166.9	27385.5	27319.7	31326.1	28454.6	31203.2	31506.4	9238.18	9980.86	7411.94	16444.5	16146.6	29532.6	5376.03	5532.87	1353.54	1176.95	1683.62	2028.42	303.05
5,6,7-trihydroxy-2-phenyl-4H-chromen-4-one	2256.49	4756.34	5710.87	2753.73	2928.14	4761.02	4228.67	2687.87	2824.73	8335.74	2088.78	4124.24	2583.97	2579.71	3023.63	1837.79	3540.03	1333.3	5175.1	8359.63	3922.69	5282.91	3827.25	4627.53	3658.97	4182.55	5265.23	11439.9	15328.9	3866.73	5244.77	3333.5	6313.94	3975.15	5535.22	5705.93	3861.1	4048.34	2483.07	5199.18	7290.37	5018.08	1393.16	2263.1	795.893	1663.4	4909.26	1131.08	271.059
3,5-dihydroxy-2-(4-hydroxy-3-methoxyphenyl)-7-methoxy-4H-chromen-4-one	11931.6	9893.56	11378.6	10246.3	11386.4	10153.1	13085.1	13341.8	14027.6	13046.5	13648.8	11725.4	10026.8	9490.85	10501.8	10996.7	10793.2	10622.6	4818.74	5081.33	5089.81	4648.96	4652.91	5343.85	5265.42	5440.31	5790.36	4759.14	5308.08	4846.22	6763.75	6163.13	7153.5	6761.57	6713.32	7051.82	10831.6	13145.8	10405.3	4939.27	5234.92	6767.85	836.646	787.413	554.314	278.331	383.26	345.855	331.081
5,7-dihydroxy-6-methoxy-2-(4-methoxyphenyl)-4H-chromen-4-one	1342.59	1577.58	1755.61	1725.15	1753.81	1649.95	1121.49	1314.74	1079.57	1315.26	1286.54	1147.14	1359.78	1519.04	1504.43	1622.19	1254.23	1369.64	4442.17	2613.11	2369.47	3028.24	2266.92	3449.84	3024.08	3207	3081.2	5545.49	5652.82	5946.36	3797.7	3492.62	3542.52	3683.99	3352.39	4970.1	1634.12	1210.79	1438.22	3028.29	4409.49	3806.55	158.623	106.494	133.765	820.103	1437.22	590.503	315.071
3,5,7-trihydroxy-2-(4-hydroxyphenyl)-3,4-dihydro-2H-1-benzopyran-4-one	36348.5	46508.2	50792.7	44715.8	49024.1	44622.4	85546.8	82721.1	41088.8	82089.2	87916.8	86511.8	38339	25013	13374.4	23817	38365	34637.8	11498	35061.7	2806.61	37068.1	7486.9	11019.2	59138.7	20978.8	59416.5	18416	59014.7	18737.3	53888.8	22103.5	12529.6	18912.1	19642.7	17333.6	45335.3	77645.7	28924.4	17490.1	39283.7	24068.4	5028.32	18046.8	9935.69	14734.3	21824.5	14951.9	287.053
Aromadendrin 3,7-diglucoside	36232.3	33108.5	27952.1	31811.2	35002.7	28173.2	67596.2	57203.8	65109.6	52043.6	62547.6	52788	126892	104409	119831	106245	121856	101335	161880	212243	166681	155259	174396	135566	211427	202215	183165	180525	195210	171930	137575	126766	164587	172913	133829	112602	32046.7	59548.1	113428	167671	190745	141379	3441.24	6514.76	10700.2	25499.9	14799.7	23004.8	611.156
(-)-Epigallocatechin 3-(4-methyl-gallate)	185014	186715	189536	183859	198586	193383	328425	318311	317930	338958	299915	334478	90665.2	95717.6	92506	92995.3	89283.1	93316.1	7384.29	6441.56	8078.92	7907.51	6833.87	6759.67	14130.5	13544.1	13151.4	13777.2	13910.6	13607.1	9522.35	8864.31	9205.66	8237.17	10773.1	8713.34	189516	323003	92413.9	7234.3	13686.8	9219.32	5609.85	14117.2	2233.15	663.8	337.166	877.823	473.107
Prodelphinidin A2 3'-gallate	49753.4	69878.4	46354	48810.5	46041.8	53836	71599.8	76834.1	107856	71964.2	106833	137766	185551	151260	322893	149540	151631	167118	164863	213642	181497	165105	213086	157589	63364.9	51787	53130.3	46899.4	49216.4	45135.5	97916.5	109599	110179	100971	104996	94614.7	52445.7	95475.5	187999	182630	51588.9	103046	8993.49	26612.3	67512.8	25061.8	6486.2	6314.04	759.115
Samarangenin B	3041.33	5275.52	4637.61	4066.4	5013.38	5963.76	6214.81	6335.24	6173.91	8275.65	6072.5	4083.84	11028.2	17376.6	17749	31549.9	18277.1	20619.9	6638.99	13830	12112.8	19486.3	14399.9	17636.4	6382.48	3084.78	10176.9	5548.87	5652.58	5721.17	6952.23	9984.79	9772.27	6556.73	16687.4	7858.22	4666.33	6192.66	19433.5	14017.4	6094.45	9635.27	1017.47	1328.27	6741.97	4500.12	2299.54	3733.82	911.128
Epicatechin-(4beta-&gt;8)-epigallocatechin 3-O-gallate	25979.5	15332.9	26339.1	16947.2	19684.3	22205.7	34408.6	19017.6	36827.6	37080.8	25123.5	22590.3	21653.5	10672.8	10810.2	8356.79	9698.63	16970	152687	100325	189547	93627.8	79721.2	97278.8	102849	60706.2	94199	30783	40092.1	30917.5	252955	128717	198091	73875.5	84690.7	128384	21081.4	29174.7	13027	118865	59924.5	144452	4582.32	7891.77	5163.5	42705.3	31943.2	68859.8	745.136
Catechin-(4alpha-&gt;8)-gallocatechin-(4alpha-&gt;8)-catechin	16569.3	27237.4	13538.9	18976.4	25672.8	26592.2	20789.8	36883.3	22342.7	21585.8	36816.9	22839.6	5230.44	10777.3	12122.3	9121.01	11026.7	11006.1	48353.4	20727.8	34034.4	63620.9	29179.3	73619.8	57738.7	58492.7	61309.2	31326.5	43796	28774	62267.7	44892	29472	68243.6	40406.1	45192.2	21431.1	26876.4	9880.65	44922.6	46906.2	48412.3	5835.94	7756.78	2474.29	20672.3	14423.7	14358.6	881.189
ent-Epicatechin-(4alpha-&gt;8)-ent-epicatechin 3-gallate	89711.6	85534.1	82461.3	83914.4	85320.6	76649	84552.6	89046.5	95804.4	84288.5	81236.1	76739.1	35307.5	32414	36633.7	32550.1	33277.7	35474.3	208560	194012	195098	200649	209433	191407	134211	133531	121563	127457	128260	122213	227269	244287	253556	232046	246050	264115	83931.8	85277.9	34276.2	199860	127873	244554	4315.19	6569.05	1760.75	7697.84	5373.42	13573.6	729.141
(-)-Epicatechin 3-O-gallate	230558	231506	231550	237253	229271	217221	246620	238650	263146	238649	261763	232140	118298	109830	115653	103746	105223	97687.2	877807	861791	899527	795313	833026	806255	1.00995e+06	878267	1.03561e+06	957739	940031	913072	1.09055e+06	1.0596e+06	1.05388e+06	974340	1.05632e+06	948890	229560	246828	108406	845620	955778	1.0306e+06	6637.31	12952.8	7734.93	41091.4	58976.5	55641.8	443.097
Epicatechin 3-glucoside	8301.28	10942.3	8601.9	10080.5	9494.09	11960.2	7136.16	15630.2	12339.5	13219.3	14985.1	20094	6880.35	8730.36	7711.34	7925.54	8350.65	9274.04	30075.3	40972.4	30464.2	42282.1	38347.3	38769.3	36067.1	50969	60459.2	56294.5	50873.3	53174	33580.6	44453.1	64396	54424.5	52442.9	68930.4	9896.7	13900.7	8145.38	36818.4	51306.2	53037.9	1397.79	4270.47	836.09	5274.41	8302.76	12931.7	451.119
Apigenin 7-sulfate	2784.49	2455.29	2560.67	2416.48	3170.55	2537.42	2632.79	2096.64	1252.53	1899.06	2187.15	1823.57	2157.67	1476.99	2181.79	1258.64	2286.19	920.634	35413.6	38258.5	36668.1	36242.4	35594.6	37913.6	54783.2	49763.7	52125.6	57710.1	51398.4	54556.3	40032.1	39778.3	37959.4	43945.3	40835.6	39383.5	2654.15	1981.96	1713.65	36681.8	53389.6	40322.4	283.57	456.699	572.018	1182.1	2852.39	2011.68	348.998
Prodelphinidin B	57450.2	67980.4	63889.6	64275.1	66447.8	57564.9	111459	98460.8	102104	107761	107245	102067	91004.5	88223	94513.7	91792.6	85276.3	87621.4	92287.6	99403.5	86638.3	97623.4	101602	86237.6	30072.5	24694.4	24143.9	28257.6	28665.5	30111.2	72249.8	66850.6	62992	69946.8	73655.2	74044.3	62934.7	104850	89738.6	93965.4	27657.5	69956.5	4459.25	4774.91	3326.1	6595.4	2621.24	4331.31	609.12
Epigallocatechin-(4beta-&gt;8)-catechin	84076.5	102676	98200.7	68186	93050.9	115783	150493	149803	148574	149178	181000	245168	215351	206250	237395	275263	260551	399841	178707	202693	171114	189529	201888	233825	146429	155715	153379	135192	201873	194608	295804	313277	357034	343076	401168	593953	93662.1	170703	265775	196293	164533	384052	16324.5	38598.9	70685.6	22225.6	27164.8	109139	593.125
3',4',5'-Trimethoxyflavone	22636.1	24769.6	21600.2	22589.2	24814.3	22825	22687.4	23038.4	24864.5	23953.4	24766.1	22968.1	33206.8	30980.3	31503.8	36615.1	27999.3	31969.5	34102.4	33054.4	29514.3	30095.9	31682.5	36643.2	37117.3	40024	42443.6	41893.7	42471	42560.4	30805.5	31215.6	29823.8	34083.8	31404.3	32855.8	23205.7	23713	32045.8	32515.4	41085	31698.1	1300.8	954.435	2829.68	2660.92	2166.36	1527.12	311.094
Bilobetin	1233.43	878.677	1141.59	1229.21	969.144	905.214	1397.88	969.24	1725.77	1635.93	1126.13	843.982	975.773	1062.68	968.909	395.564	321.453	1207.22	6377.98	4909.67	4939.98	5056.49	5088.24	5324.29	3331.22	2862.79	3920.93	3637.84	3020.88	3228.1	4650.35	4556.74	4784.33	4512.97	4218.69	4831.5	1059.55	1283.16	821.933	5282.77	3333.63	4592.43	161.53	360.443	369.85	556.23	391.946	221.181	553.115
Corymboside	1.11006e+06	1.08493e+06	1.17408e+06	1.13055e+06	1.10019e+06	1.06481e+06	1.00703e+06	1.01236e+06	1.11603e+06	1.03717e+06	972618	957934	804871	784964	788579	757529	782426	777686	436503	445580	451109	433133	396571	396462	394043	378506	368476	377809	389606	377389	442976	466466	450504	460529	453957	443419	1.11077e+06	1.01719e+06	782676	426560	380972	452975	38189.6	56201.3	15427.5	24131.8	9278.68	9353.35	565.155
Zapotinin	1418.13	1616.63	1207.5	1935.09	1621.98	1447.25	930.056	1005.52	955.292	774.519	764.399	870.572	784.152	991.733	1718.07	1677.28	925.874	1062.66	4212.89	3973.58	4296.49	3635.15	5717.83	3861.42	2281.76	2457.29	2843.56	2046.48	2082.11	2185.43	4304.62	3436.99	4705.29	4229.08	6882.59	3957.27	1541.1	883.394	1193.3	4282.89	2316.1	4585.97	246.045	98.4276	401.555	742.566	297.944	1200.89	329.101
5,4'-Dihydroxy-3,3'-dimethoxy-6:7-methylenedioxyflavone	2919.61	2602.18	2199.9	3006.32	3072.93	2240.82	3200.71	4143.17	3230.53	3484.32	3795.49	3811.14	2128.39	2277.89	2214.99	2559.03	2370.76	2267.83	3013.51	2892.23	2492.25	2949.46	3153.56	2797.24	3559.83	3689.04	3221.92	3571.1	3238.91	3253.1	4496.76	4032.37	4688.08	3954.23	4857.85	4348.29	2673.63	3610.89	2303.15	2883.04	3422.32	4396.27	386.647	370.526	148.487	225.734	207.181	357.333	359.075
Apigenin 6-C-glucoside 8-C-arabinoside	906890	856183	848133	837913	876439	825931	610919	635313	653804	651207	621809	617853	828880	794620	822992	812062	819237	826393	204277	224963	217439	221791	207290	230425	189352	195854	168153	174941	213116	206518	186802	192827	192056	180246	189760	189341	858582	631818	817364	217697	191322	188505	29191.8	17908.2	12607.3	10198.2	17524.3	4575.39	563.135
Isoneotheaflavin	48383.2	50404.4	48050.7	47660.7	48864.9	49564	33792.6	34489.2	32504.6	35376	35176.9	33955.8	221033	223745	211111	218564	220237	206191	566232	528986	531778	537315	542023	506108	125824	136200	119065	118763	117325	125749	230549	242307	206077	245197	218898	225237	48821.3	34215.8	216814	535407	123821	228044	1019.06	1050.65	6722.81	19546.8	7090.51	14683.5	563.115
(-)-Catechin 3-O-gallate	1.88133e+06	1.86629e+06	1.99691e+06	1.85078e+06	1.84052e+06	1.86594e+06	1.88456e+06	1.88219e+06	1.69336e+06	1.81273e+06	1.83356e+06	1.79082e+06	1.04793e+06	1.03133e+06	1.06449e+06	1.0045e+06	1.0066e+06	1.02106e+06	4.55585e+06	4.08091e+06	4.4458e+06	4.47538e+06	4.46047e+06	4.2937e+06	4.96252e+06	4.97603e+06	4.81402e+06	4.80005e+06	4.65124e+06	4.69978e+06	4.87703e+06	5.20723e+06	5.17186e+06	5.2063e+06	5.09544e+06	5.32664e+06	1.88363e+06	1.8162e+06	1.02932e+06	4.38535e+06	4.81727e+06	5.14742e+06	57252.9	70817.1	23612.2	171789	132650	152037	441.078
Theaflavin	30551.4	26306.1	28428	26154.5	27887.2	25215.5	23458.1	20506	22808.8	20447.9	21150.9	21232.8	105857	99287.6	108238	99547.7	100361	101787	301955	295598	304787	275533	270308	262005	76549.8	70353.2	72211.7	65633.6	68904.1	66530.5	133733	121608	129217	122132	123887	120114	27423.8	21600.8	102513	285031	70030.5	125115	1936.08	1246.95	3696.13	18030.6	4005.36	5268.96	565.133
Theaflavin-3-gallate	11103	10878.5	10814.7	11250.4	11503.1	11282.2	9089.19	9036.96	8778.34	9473.18	8897.39	8675.88	71545.9	73060.9	74535.6	69642.6	75597.9	66582.3	187941	219915	201286	192475	212060	185935	19347.8	19630	18951.1	19535.8	20079.6	19349	32745.6	36445.2	35452.6	34351	38446.3	32732.5	11138.7	8991.82	71827.5	199935	19482.2	35028.9	260.699	281.968	3329.75	13737.2	374.044	2227.58	715.125
N4-ACETYLSULFAMETHAZINE	803.764	1259.46	1504.02	1653.5	4682.9	5279.11	1601.14	3688.57	3339.39	3580.35	3301.59	3761	1320.88	1405.76	1482.33	1177.85	1571.58	1707.95	4161.32	4696.76	4574.5	3952.29	4702.09	3994.27	5764.77	6049.8	5212.6	5311.99	5650.98	5359	4513.74	4497.48	3738.83	2918.04	4182.79	4160.43	2530.46	3212.01	1444.39	4346.87	5558.19	4001.88	1929.13	810.35	187.015	350.676	320.216	601.564	321.097
N4-ACETYLSULFADIMETHOXINE	2419.9	2496.31	3046.49	2060.92	1980.06	2014.72	2750.25	2551.03	2075.9	2202.85	1843.35	1519.28	1891.21	1715.34	1824.22	1658.81	1804.69	1474.64	1549.26	1206.02	1096.33	829.226	1076.44	1062.61	1335.38	808.131	1074.27	653.51	1443.15	1032.32	1381.44	1068.05	1319.21	908.137	937.11	1153.11	2336.4	2157.11	1728.15	1136.65	1057.79	1127.84	410.637	451.874	148.939	236.769	300.748	194.832	353.084
SULFADIMETHOXINE	8766.82	9901.87	9002.69	8781.31	9298.03	9242.75	8570.15	9170.21	10556.5	9382.05	9482.66	9460.33	3553.53	4204.31	4157.13	4145.38	4250.61	4361.37	1329.65	1252.31	1190.44	1344.05	1932.22	1418.29	1064.59	981.462	938.055	1097.57	1484.39	1054.21	1014.04	1767.01	1197.85	1210.42	1231.42	1286.17	9165.58	9436.98	4112.06	1411.16	1103.38	1284.48	423.988	645.215	284.591	267.079	195.612	253.688	311.073
Benzo[a]pyrene-7,8-dihydrodiol-9,10-oxide	1034.2	1323.22	1367.16	1023.93	1301.07	1311.94	1821.71	1825.17	1675.21	1785.79	1731.77	1640.27	1468	1372.65	1420.3	1403.85	1544.83	1397.59	1485.53	1437.06	1564.46	1645.37	1350.82	1457.13	1025.92	1013.95	1108.7	1178.04	1200.35	1181.07	1591.02	456.148	1328.01	1549.26	1455.34	1245.15	1226.92	1746.65	1434.53	1490.06	1118	1270.82	154.927	77.4228	62.6471	102.917	82.1649	419.935	303.104
DINOSEB	1735.95	1196.83	1775.02	2006.07	1540.59	1573.38	1607.11	1427.05	1430.78	1352.52	1465.06	1538.93	1174.82	1501.45	1525.12	1252.68	1624.41	1254.55	1518.99	1430.72	1430.82	1605.83	1604.36	1655.41	1584.43	1397.69	1743.3	1429.67	1440.55	1264.15	1782.77	1259.22	1342.2	1672.25	1620.8	2019.01	1637.97	1470.24	1388.84	1541.02	1476.63	1616.04	272.814	90.2869	183.916	96.0121	165.905	281.309	239.064
Dibutyl phthalate	95071.4	93209.3	87777.7	89889.6	77625.7	97984.7	78714.1	86645	86319.5	100019	88545	79252.2	80768.9	84346.9	84458.8	93558.7	85592.4	96426	82568.1	90052.7	76324.1	71790.7	74040.2	70460.9	89389.1	96104.9	82331	94781.9	81920.4	79604.9	69282.4	89721.8	75344.2	76239.8	68131.6	64686.8	90259.7	86582.4	87525.3	77539.4	87355.4	73901.1	7175.58	7747.34	6074.81	7466.54	7080.91	8914.81	279.159
Chrysophanol	1455.51	1494.34	1661.23	1642.46	1681.47	1560.16	1322.91	1610.15	1548.79	1874.25	1872.57	1884.61	1798.37	2145.21	1777.15	2154.02	1721.42	2290.73	3434.51	3681.71	2987.21	3554.01	3126.89	3477.69	4106.73	4500.42	4105.27	4095.8	4595.89	3936.63	2780.3	3247.52	2910.47	2902.59	2982.2	2980.6	1582.53	1685.54	1981.15	3377	4223.46	2967.28	93.7956	230.698	242.951	265.373	261.368	155.761	253.065
CETIRIZINE	3077.51	3707.96	3156.12	4013.79	3464.75	4322.01	3524.24	4118.28	3967.09	4400.45	4241.19	5076.17	4168.6	3832.9	4377.34	3991.15	3919.75	4036.54	3400.51	3775.02	3219.76	3932.35	3308.8	5133.37	3831.47	5037.34	3355.16	3658.62	3807.63	3753.13	3572.78	4411.46	3467.71	5044.64	3821.99	4300.54	3623.69	4221.24	4054.38	3794.97	3907.23	4103.19	487.674	514.67	194.342	711.815	580.199	597.42	387.152
Sotalol	42236.2	40988.9	40363.2	39800	40445.4	38733.7	18626.7	17194.3	20312.2	17984	16760.8	17249.2	4328.13	3605.86	4096.94	3915.16	4539.65	4635.96	12203.7	10621	10595.1	10305.7	11446.1	11666.2	1039.17	2486.76	1182.88	13707.2	1140.51	911.649	1089.16	14378.2	13547.9	14873.3	16426.3	14758	40427.9	18021.2	4186.95	11139.6	3411.36	12512.1	1170.79	1302.68	391.299	743.557	5076.56	5674.13	273.131
VENLAFAXINE	6381.08	6165.68	5873.33	6075.49	6646.13	5782.19	6513.93	6288.7	6784.51	7479.93	6957.48	7208.89	6700.13	6699.88	6007.35	5982.64	6502.85	6180.56	5719.4	5373.15	5051.94	6692.92	6294.77	5712.78	6095.56	5499.24	6814.7	6498.61	6560.19	7701.02	6274.82	8994.73	5937.66	6153.16	5942.95	6602.44	6153.98	6872.24	6345.57	5807.49	6528.22	6650.96	321.582	439.655	331.459	599.61	735.583	1174.31	278.209
TRAMADOL	2004.49	2052.44	1958.08	1860.98	1946.41	2097.53	1867.7	2014.98	1964.51	1843.33	2003.9	1868.43	1823.28	2424.33	1978.69	1883.94	1820.38	1750.81	1829.48	1761.92	1556.32	1751.17	1862.45	1835.04	1963.41	2003.87	1856.41	2129.75	2095.07	1866.93	2010.11	2541.15	1837.03	2485.92	2114.87	2091.87	1986.65	1927.14	1946.9	1766.06	1985.91	2180.16	83.868	76.1702	246.029	111.625	113.454	276.592	264.193
1,3,5-Trihydroxybenzene	9435.27	13609.7	13421.7	11791	14017.1	11603.7	27619.5	34930	36184.7	33418.2	37464.3	34823.6	9673.79	11061.7	11824	12293.3	13480.4	11503.5	42474.1	53261.5	38694.8	45892.4	52287.8	39094	38769.5	55244.8	41340.4	44466.9	55915.6	54667.3	35713.9	46040.1	42225.3	43756.3	53476.7	46805.4	12313.1	34073.4	11639.4	45284.1	48400.7	44669.6	1724.61	3444.85	1270.18	6366.99	7754.61	5848.38	125.021
Phenylglyoxylic acid	16883.5	19134.7	17452.5	17505.3	17470.9	16253.8	17855.7	19828.4	18392.9	20535.7	18204.9	19447.2	4755.93	5187.03	5180.88	5090.8	4926.49	4015.45	16135.2	15124.1	13086.8	13706.1	13523.1	14523.9	17943.1	16763.8	15928.8	15317.7	15956.9	18794.9	17187.9	20216.8	19364.2	18211.7	18469.4	18360.1	17450.1	19044.1	4859.43	14349.9	16784.2	18635	958.515	1052.94	445.352	1141.1	1338.16	1040.23	151.038
Gallic acid	16183.2	19214	16510.9	16839.6	18268.2	15609.7	76801.2	68693.3	71544.3	62147.1	71862.5	74411.2	22727	22269.7	22708.3	19897.9	20016.6	22870.1	121572	122549	121265	130079	129402	120121	141947	151834	120535	139725	152572	126568	111852	71431.2	119155	123718	129911	115064	17104.3	70909.9	21748.3	124165	138863	111855	1364.54	5098.55	1402.32	4393.17	13065.3	20806	171.028
3,4-Dihydroxybenzeneacetic acid	22081.5	24633	21325.1	21274.1	22997	22859.3	20481.8	24118.1	22994.9	25677.7	22622.3	22301.6	8638.83	8646.75	9640.23	9200.9	8160.26	8326.37	15361.1	16807.3	17470.4	17231.8	16441.7	16202.8	24813.4	25727.6	27008.9	25962.3	25016.4	29012.3	22777.6	20196.6	24868.8	21469.6	22565.3	23218.4	22528.3	23032.7	8768.89	16585.9	26256.8	22516	1263.27	1754.16	555.689	763.696	1558.64	1585.83	169.049
4-Nitrophenol	779.479	1314.76	718.2	617.93	1217.47	992.206	1790.86	1967.12	1774.15	1677.12	2017.71	2132.89	685.1	1445.08	687.426	596.16	713.368	326.907	1103.95	1195.15	1193.25	1602.3	2046.78	1321.76	1654.68	1311.98	909.109	1931.28	1421.77	1525.59	1333.17	1280.07	797.124	1275.71	1106.7	1428.81	940.008	1893.31	742.339	1410.53	1459.07	1203.6	282.438	173.062	372.806	356.949	343.847	225.02	138.018
Salicylic acid	79857.7	83598.1	80352	74923.6	80146.8	80669.3	101637	88412.4	124559	93641.1	86802	92772.5	47370.7	44163.1	43506.2	43138.6	45593.8	48435.8	175650	164166	166730	171109	147544	157701	203195	201283	206020	205655	195104	212634	197066	194275	186906	201877	195534	207801	79924.6	97970.7	45368	163817	203982	197243	2803.43	14016.2	2161.57	10040.1	5805.62	7093.23	139.038
2,5-DIHYDROXYBENZOIC ACID	2496.2	2164.46	2055.68	1892.16	2505.73	2351.64	8117.5	7500.28	8258.61	7221.78	8807.78	9879.96	2654.67	4103.15	3147.04	4998.08	3092.34	3160.41	3943.68	4023.97	3659.04	4871.99	4716.47	3641.48	5430.14	5965.69	6296.2	7280.32	5215.5	6140.69	9485.34	6542.51	8585.66	6119.48	8964.48	7096.7	2244.31	8297.65	3525.95	4142.77	6054.76	7799.03	248.705	958.249	863.095	529.136	730.766	1393.82	153.016
Phenylacetaldehyde	1690.3	1646.18	1587.61	1773.58	1709.07	1788.35	1407.51	1731.79	1498.4	1709.58	1454.39	1751.26	1612.4	1874.62	1628.73	1788.19	1767.4	1551.77	16656.4	15812.5	15740.2	15074.5	16892.6	15463.1	22283.9	22063.4	22086.4	22220.8	22943	22372.3	12418.3	12357.3	12476.5	12492.7	12633.4	12542.3	1699.18	1592.15	1703.85	15939.9	22328.3	12486.7	76.0531	155.218	124.458	700.469	323.111	96.0802	121.064
TYRAMINE	385.909	499.524	356.069	381.991	350.459	367.785	336.717	420.199	396.473	419.659	426.215	417.496	318.534	448.548	365.058	426.548	473.452	571.347	3333.88	3675.86	3092.12	3250.93	3826.28	3163.47	4219.84	5218.56	4349.34	4783.15	4713.53	4501.28	2321.85	2381.28	2467.98	2670.98	2610.37	2444.21	390.289	402.793	433.914	3390.42	4630.95	2482.78	55.2885	33.9359	88.0603	294.818	357.884	133.87	138.09
Benzoic acid	10741.5	11615.4	8004.97	8168.83	8619.66	8453.51	6922.96	15344.1	12108.3	11811.3	14742.8	12886	4516.88	6628.31	3640.89	3483.98	6406.02	7369.1	31098.7	39449.5	24548.5	39356.5	29503.4	37536.5	33479.2	43965.7	32269	46894.1	42577.1	43147.2	34118	63837.6	36079.2	43701.8	42912.4	40015.2	9267.31	12302.6	5340.87	33582.2	40388.7	43444	1521.08	2992.18	1668.69	6128.89	6019.69	10669.8	123.043
4-Hydroxybenzoic acid	10646.2	10760.7	10982.1	10077.5	10790	10770	24990.5	24997.3	25073.7	23730.5	25741.8	23307.9	6205.2	6597.3	6722.38	6896.85	6300.44	6159.2	14805.4	13525.6	13628.5	13836.6	15028.3	13353.1	20556.6	19676.2	19729.6	20071.2	19456.5	18496.3	16060.5	15442.2	15023.3	17032	15664.5	15496.8	10671.1	24640.3	6480.23	14029.6	19664.4	15786.5	310.358	922.436	302.305	708.367	688.994	696.56	137.022
Phenol	744.667	859.979	717.918	855.86	903.73	841.81	2771.33	1850	2572.8	2261.19	2245.31	2430.1	395.298	470.384	566.183	464.239	514.931	446.899	1319.58	1271.89	1384.8	1147.43	927.82	1214.77	1951.34	1897.42	1537.09	2004.85	1567.73	1683.93	1115.32	1547.61	1857.74	1647.3	1630.95	1684.7	820.661	2355.12	476.322	1211.05	1773.73	1580.6	72.7515	316.941	58.6133	161.214	203.35	249.881	93.0321
benzene-1,2,4-triol	887.607	1047.15	916.788	947.811	821.595	862.675	1013.63	1039.26	1073.97	841.394	920.093	925.155	1236.71	1394.54	1381.5	1268.99	1250.36	1207.94	1298.73	1161.27	1095.57	1154.16	1057.49	1279.98	1185.71	1096.18	1277.97	1171.3	1192.7	1405.29	1299.84	842.413	1205.37	1482.32	1335.33	1338.42	913.938	968.916	1290.01	1174.53	1221.52	1250.61	78.4214	87.7995	78.5963	97.0235	107.055	218.939	127.038
(3-Methyl-2-butenyl)-benzene	968.54	1053.3	789.122	986.833	918.141	1101.14	2422.25	2442.99	2630.88	2449.43	2340.65	2771.71	1925.95	1773.55	1702.54	2198.11	1933.95	2148.03	372.306	2573.45	590.385	483.832	416.357	523.647	514.917	500.172	276.395	6690.49	3712.67	454.536	1130.2	1202.41	812.226	394.069	1038.9	2260.23	969.512	2509.65	1947.02	826.663	2024.86	1139.67	109.385	159.776	196.94	859.213	2636.08	621.769	145.096
Benzo[a]pyrene-7,8-diol	3940.99	4644.7	4357.29	4404.97	4427.47	4958.74	14135.4	14687.3	14259.9	16620.7	14502.2	17791.6	70665.3	28387	28082.1	28423.2	26308.4	14996.9	5815.43	6151.08	6278.2	6014.34	5869.66	6241.83	5352.39	4353.06	4621.53	5643	5203.92	5471.85	5268.5	7745.78	4839.23	5189.71	5599.91	5364.18	4455.69	15332.8	32810.5	6061.76	5107.63	5667.88	336.675	1509.68	19254.9	193.435	508.747	1047.79	287.11
2,6-Diisopropylnaphthalene	471.216	533.876	623.244	758.12	486.183	705.505	470.33	509.978	436.089	377.784	329.701	426.401	2197.57	1867.75	2138.93	1900.88	2257.49	2458.4	1162.62	1797.98	1188.56	1277.14	1026.86	1425.13	309.125	259.943	333.689	581.59	481.28	170.364	243.268	280.925	808.897	375.355	414.173	303.737	596.357	425.047	2136.84	1313.05	355.998	404.392	118.748	64.3621	223.487	271.674	150.312	207.798	271.163
Indane	44727.1	43063.8	37086.5	38767.6	42800.2	37987.2	50567.4	59466.6	57206.1	55120.3	48508	51990.5	39158.3	44675.4	41212.3	42764.7	45030.4	41343.7	38308	35108.3	35963.8	41276.6	40968.3	38181.4	53046	52203.7	47484.2	45528.4	50711.1	49380.7	40966.4	40626.5	47504	48478.5	45231.5	40118.9	40738.7	53809.8	42364.1	38301.1	49725.7	43821	3173.56	4175.73	2247.54	2515.51	2859.96	3723.03	119.085
Methoxyeugenol	1657.1	1691.07	1623.28	1660.4	1545.2	1636.69	1843.91	1976.78	2137.63	1791.05	1800.75	1648.42	1814.59	1722.79	1605	1956.96	1633.5	2073.08	1838.64	1701.03	2285.75	1928.84	2085.5	1954.74	2163.85	1960.13	2012.88	1769.79	2036.21	1877.1	1940.7	1890.54	1935.24	2031.06	1998.7	1910.37	1635.62	1866.42	1800.98	1965.75	1969.99	1951.1	49.9606	169.564	184.999	202.218	136.096	53.5647	193.084
10,11-Epidioxycalamene	4826.87	3758.44	4013.04	4450.5	4269.83	4510.42	7816.75	7711.35	9335.83	8345.59	8592.94	7553.41	4649.77	4243.94	4450.49	5399	4226.92	4875.72	1469.28	1271.06	1484.54	1353.86	1569.92	1690.52	672.557	627.302	833.13	1176.55	1561.41	923.116	1428.06	1434.59	1681.6	1841.02	2805.37	1644.35	4304.85	8225.98	4640.97	1473.2	965.679	1805.83	379.716	673.11	446.126	149.554	351.9	514.269	233.151
2-Methylpropyl benzoate	4562.89	4096.16	4330.11	4071.55	4226.26	7357.13	5337.2	4148.26	4425.35	4016.92	7150.49	3968.14	4125.13	4261.89	3945.31	4264.37	4197.48	3997.43	4789.63	6629.2	4401.6	4411.96	7048.84	4789.51	5133.19	4286.4	7607.93	4730.68	4728.92	7878.63	4937.06	5712.9	4747.26	4856.63	4395.63	4414.53	4774.01	4841.06	4131.93	5345.12	5727.62	4844	1278.05	1238.84	135.42	1177.27	1586.45	481.386	179.106
9,10-Dihydro-2,3,5,7-Phenanthrenetetrol	3012.39	2799.11	2887.36	2554.17	2792.37	3110.09	2125.02	3807.8	2798.02	2759.97	3036.89	2957.7	3035.84	2839.06	3100.52	2927.27	2929.42	2678.89	3411.62	2826.99	2883.84	2917.85	2799.2	3551.38	3062.08	3503.66	2573.83	2612.03	2731.24	2620.19	2992.46	4015.91	2766.79	2608.07	3332.95	3126.94	2859.25	2914.23	2918.5	3065.15	2850.5	3140.52	194.075	543.241	148.875	328.174	366.623	499.726	245.078
3-O-Galloylhamamelitannin	26948.1	29013.2	29686	29434.4	27484.2	30043.5	16406.4	13804.1	12100.9	12067	14633.4	16766.1	15137.5	14082.8	14222.9	11658.7	11122.7	15333.8	224285	235748	216659	225422	224266	213878	228406	234774	236432	220011	231834	233690	226283	249921	227315	246017	253209	244106	28768.2	14296.3	13593.1	223376	230858	241142	1259.68	2034.59	1783.08	7670.63	5983.97	11551.5	635.083
Naphthoherniarin	4868.88	2286.54	6689.49	6007.24	4099.6	5494.37	10844.1	8017.64	7608.71	10440.5	8466.21	9422.04	4200.7	2762.43	3102.96	3464.48	2543.82	2166.35	13368.6	12119.8	15396.3	15070.7	13301.1	13099	18096.4	13443.6	15356.9	18124.3	15615.7	14919.4	10865.2	7219.45	8313.58	8957.16	5472.31	7161.96	4907.69	9133.19	3040.12	13725.9	15926	7998.28	1565.44	1321.58	723.585	1255.34	1851.45	1839.82	375.086
3-Phenyl-4-pentenal	6018.46	5161.5	6054.04	4686.19	6164.08	4674.66	6156.67	5991.82	7672.59	6855.48	5825.49	4848.07	5214.68	5304.41	6594.74	5532.86	5703.05	5530.88	4950.57	5394.69	5884.67	4957.01	5592.71	5391.69	5702.77	5590.8	6803.63	5903.06	6040.29	5051.92	5426.39	7324.94	5496.46	4958.24	4764.43	5435.07	5459.82	6225.02	5646.77	5361.89	5848.74	5567.59	702.16	959.956	496.415	363.774	578.659	910.737	161.095
9-(3,4-Dimethoxyphenyl)-2-methoxy-1H-phenalen-1-one	18468.3	18692.1	16830.6	8969.42	16143.7	16290.6	36252.2	24973.9	25820	21259.3	24921.9	34669	24736	16814.1	17317.9	22721.2	23840.5	23138.6	45243.4	40898.2	45275.7	39454.5	41562.9	36380.7	51372.7	38767.8	40903.7	33234.3	40521.1	57351.5	53543.7	27411.8	54413.3	47045.2	47160	41276	15899.1	27982.7	21428	41469.2	43691.9	45141.7	3563.8	6023.19	3450.86	3435.69	8910.86	9935.25	347.118
6-Galloylglucose	12600.2	14427.9	13684.1	12854.8	14142.2	12219.1	21786.6	19959.5	21690.5	22665.4	21546.6	21404.3	10889.9	12678.6	11740	11302.7	11998.4	11729.9	37587.7	39641.4	35270.1	40490.3	43186	41884.7	39194.1	38940.1	33955.3	37579.4	36716.7	42059	34234.9	37910.7	33059.9	41838.6	35623.6	40952	13321.4	21508.8	11723.3	39676.7	38074.1	37270	892.45	878.709	609.947	2885.67	2717.92	3591.31	331.062
4'-Methylacetophenone	49560.5	47395.5	46148.2	46040	43201.2	42768	60112	66281.3	62224.3	63656.8	61167.3	64780.5	49428.6	52653.4	47200.3	51432.3	49657.8	47768.8	41171.3	44965.9	40851	46368.1	42900.5	40677	59776.9	58641.8	55518	57255.9	59495.3	55982.4	49436.6	47499.8	52712.9	51959.3	52211.2	47745.3	45852.2	63037	49690.2	42822.3	57778.4	50260.9	2561.09	2309.16	2086.92	2382.77	1805.28	2338.02	135.079
3-(4-Hydroxyphenyl)-1-propanol	54196.1	25210.3	54744.6	28042.2	24975.2	15417	23765.6	14404.6	27694.2	13988.2	9395.2	23803.8	19201.1	25250.9	10308	23585.9	23947.7	16198.5	30704.6	22161.5	10988.4	18604.2	10301.8	24962	17565.9	6468.3	11381.7	24314.8	14619.3	25219.7	29376.4	24524.4	10287.8	9808.95	25134.3	27670.4	33764.2	18841.9	19748.7	19620.4	16595	21133.7	16597.7	7207.13	5738.68	8002.89	7328.8	8764.21	170.117
Butylparaben	6074.88	5713.92	6457.72	6417.8	6113.15	7078.26	5670.08	6863.5	6689.78	7467.32	6704.68	7150.53	4972.04	6215.01	6709.23	7163.42	6164.49	8020.41	6907.24	6818.56	6561.52	7256.89	5992.11	7179.65	5959.93	6741.11	6981.93	6572.8	6570.59	6847.11	6320.89	8665.28	6298	7462.14	6662.62	7256.25	6309.29	6757.65	6540.77	6785.99	6612.25	7110.86	463.251	609.821	1030.92	463.271	356.998	899.608	195.101
Ethylparaben	2560.2	2799.13	2046.95	1975.84	2886.8	2306.85	2207.89	2553	2117.22	2870.28	2522.82	2421.86	2412.8	2635.31	2287.4	2712.84	2101.53	3006.04	2305.36	2785.08	2155.55	2576.46	2598.12	2746.54	2332.96	1985.25	2473.75	1956.69	2425.29	2693.93	2257.27	3332.01	2705.85	2532.3	2940.74	3052.84	2429.3	2448.84	2525.99	2527.85	2311.31	2803.5	382.104	269.331	324.72	248.757	289.247	385.171	167.07
Bakers yeast extract	197758	255784	399696	233881	409031	220844	147911	161112	89254.2	87375.7	82601	89884.8	28127.9	51270.6	28676.2	54441.5	28686.5	20445.3	2972.9	2996.86	2587.68	3235.69	2948.46	2851.28	2856.88	2959.11	2858.87	3060.96	3243.17	3281.37	2691.1	3095.95	2788.82	3323.63	2780.66	3208.35	286166	109690	35274.7	2932.14	3043.39	2981.42	93514.1	35061.8	14008.3	211.399	185.898	262.068	275.11
2-Methoxy-9-phenyl-1H-phenalen-1-one	12948.7	12870.5	12946.7	13046.9	12371.8	13712.2	13252	14412.6	14501.4	13101.7	13596.3	13795	22721.2	23214	23626.3	22686.8	23304.4	28548.2	12682.9	12497	12467.5	12798.5	12170.6	12676.3	12660.7	14829.6	14237.5	12038.4	12342.4	12649.5	16651.6	24762.4	17334.4	17851.4	18723	17206.7	12982.8	13776.5	24016.8	12548.8	13126.3	18754.9	430.001	581.968	2248.81	223.122	1129.44	3024.75	287.11
Bumetanide	10827.5	12416	11565.3	11347.4	10159.2	10983.9	12729.9	13444.6	13117.2	14005.6	11173.8	11908.6	7253.36	7862.21	7131.13	9564.49	8008.9	7393.72	124184	109878	124086	117849	115059	121570	193415	166126	174285	182446	182206	178962	126207	101994	103558	111877	104671	103251	11216.5	12729.9	7868.97	118771	179573	108593	761.694	1037.72	899.296	5641.04	9120.82	9314.97	365.12
Tolnaftate	3096.08	3218.96	3639.72	3395.35	3000.65	2801.66	4877.11	5718.04	5650.47	5752.47	5646.42	5342.76	1823.56	2008.55	2686.68	2166.4	2095.68	2066.02	6201.33	5848.43	5877.05	5661.66	5839.53	6068.99	5855.88	4743.49	5682.63	5899.62	5348.49	6291.82	4239.2	4285.26	4241.93	4001.64	4330.96	4398.43	3192.07	5497.88	2141.15	5916.17	5636.99	4249.57	296.886	337.062	291.34	190.494	534.665	135.422	308.111
L-5-OXOPROLINE	80434.1	85964.5	82428.2	79347.1	78304.2	81368	119151	135359	132968	137395	119895	129397	173607	176838	177803	190948	173988	188810	104234	103308	101681	114790	100838	103522	114092	121644	122734	115585	121179	130340	78627.2	73124.4	77507.6	73820.8	76466.3	77093.8	81307.7	129027	180332	104729	120929	76106.7	2704.57	7832.04	7598.02	5086.62	5791.52	2169.74	130.049
TRANS-4-HYDROXY-L-PROLINE	12253	13495.4	12929.7	13777.7	14090	13927.4	14386.3	14759.5	14064.9	15308.9	13494.3	12138.6	10418.8	10388.7	11032.2	11028.4	11824.1	11419.2	7089.43	7135.38	6942.43	6613.32	7322.26	7591.37	9385.25	9584.48	8439.26	8487.48	8991.66	8958.73	7687.13	7624.35	7212.54	5643.36	8672.1	7904.75	13412.2	14025.4	11018.5	7115.7	8974.48	7457.37	698.849	1109.97	559.649	332.389	461.521	1010.64	132.065
ISOLEUCINE	3919.14	3702.28	4771.55	4807.44	4777.8	4075.23	6833.95	6943.4	7398.66	6241.3	5908.04	5332.4	5375.87	4585.52	5227.99	4647.55	4908.59	5095.35	9901.32	9738.13	9414.89	10316	10215.4	9155.78	10242.8	10312.5	10425.9	10646	10583.7	10163.8	7547.89	15184.5	8222.18	7783.95	7751.49	7994.36	4342.24	6442.96	4973.48	9790.26	10395.8	9080.72	500.058	758.53	317.017	450.717	191.299	2999.03	132.101
THREONINE	6192.34	7420.04	6174.23	6152.52	6102.31	3631.57	10261.9	10593.2	10164	8681.8	9824.22	10494.1	6615.2	4575.53	5642.96	7031.47	5984.31	3844.43	7089.15	7593.59	6944.84	6447.99	7219.88	7667.34	8821.58	9079.04	9897.25	9004.54	7692.99	9040.79	6968.11	4573.66	5815.09	6799.14	5228.29	7032.95	5945.5	10003.2	5615.65	7160.47	8922.7	6069.54	1241.71	701.434	1213.21	448.833	709.542	1027.43	120.065
PROLINE	17503.1	15726.2	16826.2	15985	18141.9	16805	17480.5	18378	19662.9	18980.6	16285.8	17710.6	18829.9	18990.8	18376.2	18372.6	17557.5	18670.9	19801.1	20718.4	18918.8	20336.3	20719	19072.6	25136.4	21453.2	23496.6	24215.8	21366.3	22369	14291.9	16676	17309.5	16052.9	16449.5	15576.2	16831.2	18083.1	18466.3	19927.7	23006.2	16059.3	906.331	1193.36	508.342	797.927	1532.87	1044.27	116.07
L-Histidine	1113.34	1427.65	1380	1212.13	1321.96	1349.42	4285.62	4806.77	4422.82	4558.42	4644.6	4462.74	2468.86	2660.29	3010.54	2919.11	2675.76	2723.45	1142.06	1490.28	1271.28	1337.92	1418.59	1298.06	2202.39	2814.04	2184.53	2388.24	2619.94	2204.34	1755.63	1917.46	1614.07	1880.54	2019.93	2002.54	1300.75	4530.16	2743	1326.36	2402.25	1865.03	116.773	182.358	194.676	121.085	262.173	155.465	156.076
LEUCINE	14786	17119.3	19977	17065.6	10141.6	29205.1	28281.8	45261.4	16662.2	61949.8	33720.4	61093.1	32907.3	33202.8	41779.2	42833.6	47008.3	37587.5	40024.3	70300.1	33550.6	52969.9	27178.6	48546.1	50878.2	89893.4	28326.7	45253.9	36975	49988.3	31816.4	32479.5	7123.02	38174.3	39828.4	42546.6	18049.1	41161.4	39219.8	45428.3	50219.3	31994.7	6374.67	18263.1	5638.93	15417.8	21231.5	12882.3	132.101
TYROSINE	6008.99	7911.47	6889.9	9286.34	8354.96	7776.87	13274.3	19306.1	18879.5	18206.2	18414	12855	7829.69	12525.9	10081.4	12053.4	12329.9	10260.9	12807.8	16952.7	10658.4	15121.1	16011.6	13415.3	6588.7	9713.02	8608.08	9653.49	10022.4	9917.94	3221.04	8903.95	4437.92	4512.32	5712.97	4715.38	7704.75	16822.5	10846.9	14161.2	9083.94	5250.6	1141.2	2938.62	1816.97	2314.99	1322.81	1958.15	182.081
L-Phenylalanine	19696.6	22716.4	20808.2	20144.6	21167.6	19865.7	34030.3	42809.3	39227.7	40466.4	41799.3	39358.8	49959.6	53680.9	51615.9	52476.7	53749.5	50835.5	39559.8	39384.3	38620.7	39105.4	38261.9	35266.3	40669.9	37612.9	36199.9	36392	34748.2	36773.6	19717.4	19081	19746.8	21413.2	20860.2	19290.2	20733.2	39615.3	52053	38366.4	37066.1	20018.1	1122.59	3069.35	1533.86	1593.28	1997.47	919.535	166.085
GLUTAMINE	2281.63	2278.95	1876.47	1679.01	1758.43	2256.97	8059.55	8917.25	8522.01	9105.97	9898.65	9959.07	16870.6	18765.9	18255.9	17225	18892	20770.4	7587.9	7457.39	6371.94	7313.64	7331.33	7635.55	9539.51	10269.2	10229	9484.95	10017.4	9978.73	3244.41	3743.34	2642.46	3244.57	3513.37	3446.63	2021.91	9077.09	18463.3	7282.96	9919.8	3305.8	281.757	751.364	1393.67	464.968	335.981	374.671	147.079
L-Arginine	7758.08	7257.29	7674.09	7018.73	7545.67	7362.97	20757.6	19952.2	21834.9	20878.3	18901	20525.8	13194.7	12653.5	12696.7	13672.6	12664.5	13319.4	1795.23	1597.8	1751.19	1689.39	1820.78	1745.84	1425.73	1877.23	1575.04	1724.59	1871.26	1830.15	662.602	618.484	691.911	634.644	686.76	707.711	7436.14	20475	13033.6	1733.37	1717.34	667.019	277.068	984.377	426.668	80.3192	182.931	34.8956	173.101
ASPARTIC ACID	30056.7	34288.9	33163.8	32770.8	32865.7	33156.1	24976.1	22821.6	21715.9	26733.5	24386.4	26602.2	30561.9	32075	29361.2	32029.3	28812.5	31748.3	30058.4	31187	30245.1	32416.3	35288.3	32086.3	34312.2	32439	34503.3	32233	32431.7	33735.5	43210.5	44804.9	43193.5	42389.2	45046.7	43717	32717	24539.3	30764.7	31880.2	33275.8	43727	1411.78	2010.3	1421.65	1919.26	1028.85	1024.19	134.044
LYSINE	4337.52	3940.22	4751.92	4338.57	3293.01	8231.82	10762.7	9714.18	9762.7	13723.3	12151.2	13099.9	9428.06	11413.6	8795.43	12669.7	8678.33	12024.2	2689.99	2290.39	2176.81	2199.8	2242.38	2507.61	1709.92	2183.95	1556.97	2449.76	1782.89	2663.23	1256.32	1950.59	1397.84	1699.55	1761.36	2215.55	4815.51	11535.7	10501.5	2351.17	2057.79	1713.54	1744.44	1712.9	1745.75	204.018	443.513	351.967	147.112
GLUTAMIC ACID	187369	201136	189280	191502	200192	192785	162162	162536	161402	172129	168008	165697	180736	175814	182749	189157	182132	185389	146460	139259	140446	143531	140943	140967	184439	186679	177645	175536	187007	177856	159297	167064	174208	163141	166641	166949	193711	165322	182663	141934	181527	166217	5704.76	4166.52	4483.65	2619.83	5088.97	4952.64	148.06
Valyl-Proline	1694.44	1537.74	1539.54	2372.35	2329.77	1774.08	2705.56	2425.66	1526.7	1470.55	2045.54	2069.37	2925.53	2693.63	2728.59	1805.34	1830.19	1029.34	3195.63	2695.47	2913.07	2446.35	2298.41	2520.73	3258.86	3241.76	3208.95	2295.59	2407.04	3108.07	2699.77	1542.5	2602.16	3290.57	2676.19	3664.64	1874.65	2040.56	2168.77	2678.28	2920.04	2745.97	380.325	485.869	735.74	330.45	445.024	723.404	215.138
Tyrosyl-Tyrosine	4538.11	4119.23	7866.88	3267.29	6266.25	9495.59	4822.35	7190.94	4818.31	7325.77	2233.06	5768.71	3959.66	5146.82	4380.8	5174.34	7569.65	3698.22	12758.5	11793.2	24587.2	12722.6	11089	19340.1	5247.54	4603.94	5911.38	10461.3	4510.81	5062.31	14750.1	19470	10876.1	15945.6	8815.02	8557.33	5925.56	5359.86	4988.25	15381.8	5966.22	13069	2403.5	1883.82	1401.04	5397.53	2259.05	4366.56	345.145
Prolyl-Valine	3931.88	4828.5	4320.08	4673.24	3434.95	4893.25	4319.61	3746.18	3949.43	4241.98	3648.65	4177.36	4523.99	4102.47	3138.04	3416.27	3713.57	3492.99	4758.22	5388.31	4923.52	5385.45	5337.77	5389.17	5975.29	5169.8	5490.82	5709.21	5309.45	5113.53	5722.37	6707.4	5619.56	5100.69	5118.3	5502.1	4346.99	4013.87	3731.22	5197.07	5461.35	5628.4	572.982	276.203	504.861	281.489	333.314	587.842	215.138
Isoleucylproline	63663.7	51108.9	68050.3	60525.9	64470.3	62779.6	62901.1	67260.2	66038.5	65517.3	64679	61823.7	71222.8	73916.9	72129.9	71391	73994.9	69568.9	80151	80368.7	74726.8	78448.4	86528.9	77878.8	77074.8	72611.2	77543.9	71686	68805.5	77044.4	87445.4	127584	88535.1	82238.6	87096.7	80670.5	61766.4	64703.3	72037.4	79683.8	74127.7	92261.8	5771.41	2026.01	1705.76	3921.69	3618.03	17585.7	229.154
[truncated: 4 more columns]

## Sheet: Table S2
Table S2. Summary of sequencing data quality.
Sample	Raw Data		Valid Data		Valid Ratio(reads)	Q20%	Q30%	GC content%
	Read	Base	Read	Base
SCZ_NA_1	40994506	6.15G	39575132	5.94G	96.54	99.5	97.1	46.5
SCZ_NA_2	48513160	7.28G	47361806	7.10G	97.63	99.71	97.78	44.5
SCZ_NA_3	41020246	6.15G	39948884	5.99G	97.39	99.64	97.51	45.5
SCZ_CA_1	46916146	7.04G	45687000	6.85G	97.38	99.7	97.76	44.5
SCZ_CA_2	37865110	5.68G	36829760	5.52G	97.27	99.65	97.45	44.5
SCZ_CA_3	51559238	7.73G	50166676	7.53G	97.3	99.67	97.52	46.5
SCZ_DA_1	38227740	5.73G	37150620	5.57G	97.18	99.63	97.55	45.5
SCZ_DA_2	35617258	5.34G	34658796	5.20G	97.31	99.59	97.41	45.5
SCZ_DA_3	38493758	5.77G	37294144	5.59G	96.88	99.57	97.29	45.5
YH9_NA_1	31459980	4.72G	30490600	4.57G	96.92	99.65	97.63	46.5
YH9_NA_2	51474762	7.72G	50119862	7.52G	97.37	99.62	97.53	45.5
YH9_NA_3	44386926	6.66G	43123924	6.47G	97.15	99.68	97.57	45.5
YH9_CA_1	34417132	5.16G	33429084	5.01G	97.13	99.64	97.54	45
YH9_CA_2	42148960	6.32G	40943830	6.14G	97.14	99.66	97.64	45.5
YH9_CA_3	36944022	5.54G	35831172	5.37G	96.99	99.66	97.71	44.5
YH9_DA_1	47666788	7.15G	46154856	6.92G	96.83	99.58	97.4	44.5
YH9_DA_2	36978188	5.55G	35895842	5.38G	97.07	99.61	97.46	44.5
YH9_DA_3	33890020	5.08G	32830886	4.92G	96.87	99.57	97.46	45.5

## Sheet: Table S3
Table S3. Principal component analysis of RNA-Seq data of tea plants.
gene_id	FPKM.SCZ_NA_1	FPKM.SCZ_NA_2	FPKM.SCZ_NA_3	FPKM.SCZ_CA_1	FPKM.SCZ_CA_2	FPKM.SCZ_CA_3	FPKM.SCZ_DA_1	FPKM.SCZ_DA_2	FPKM.SCZ_DA_3	FPKM.YH9_NA_1	FPKM.YH9_NA_2	FPKM.YH9_NA_3	FPKM.YH9_CA_1	FPKM.YH9_CA_2	FPKM.YH9_CA_3	FPKM.YH9_DA_1	FPKM.YH9_DA_2	FPKM.YH9_DA_3
CSS000001	0	0	0	0.081713	0	0	0	0	0.081512	0.30634	0.471771	0.324144	0.569749	0.686963	1.04903	1.02129	0.844885	1.04006
CSS000008	0	0	0	0	0	0	0	0	0	0	0	0	0	0	0	0.318244	0.007092	0.18429
CSS000012	0	0	0	0.011079	0	0.006801	0.012399	0.028317	0	0.074028	0.1511	0.163551	0.026702	0.031387	0.073688	0.265288	0.2802	0.015641
CSS000014	0	0	0	0	0	0	0	0	0	0.106363	0	0	0	0	0	0	0	0
CSS000015	0	0	0	0	0.075272	0.04493	0	0	0	0	0	0	0	0	0	0	0	0
CSS000016	0.137755	3.29072	1.41308	0.244683	0	0.106354	0.975963	2.01913	1.63743	0.090961	0.188688	0.322949	0.17699	0	0	0.351303	0.080329	0.54981
CSS000020	0.223145	0.170548	0.176466	0.013194	0.01112	0.055336	0.465464	0.082573	0.26287	0.013407	0.064883	0.061253	0.026485	0.061158	0.123781	0.116614	0.095277	0.167304
CSS000024	0.890988	2.79382	2.55135	6.20133	6.00561	2.48303	1.55851	2.68969	1.44007	0.720546	1.31322	2.21352	4.49485	3.58529	5.26537	2.9345	2.18186	2.41675
CSS000029	0	0.427081	0.28761	0	0.246703	0.097159	0.069381	0.365236	0	0	0.128664	0	0.564843	0.382042	0.07376	0.239334	0	0.040457
CSS000035	0.044156	0.038131	0	0	0	0	0.118678	0.099224	0.047758	0	0	0	0	0	0	0	0	0
CSS000036	0.381762	0.506095	0.447528	0.204615	2.59563	1.03481	1.38259	0.923782	0.490855	1.49921	0.57234	0.499956	1.66077	1.06381	0.344646	0.667037	0.920099	1.06147
CSS000037	0.279172	0.910907	0.197266	0.82833	0.018861	0.143946	0.292551	0.148021	0.138915	0.049048	0.314547	0	0.242549	0.515416	0.531733	0	0.087504	0.23353
CSS000040	0	0.074948	0	0	0	0.043309	0	0.295495	0	0	0.054421	0.083962	0	0.07298	0	0.043781	0	0.108815
CSS000046	0.109487	0.024285	0	0.099901	0.35526	0.339278	0.295076	0	0	0	0	0	0	0	0	0	0	0
CSS000060	0	0.034201	0	0	0	0	0.266849	0.10019	0.071284	0	0.190546	0.082187	0	0	0	0	0.132046	0
CSS000062	0	0	0	0	0	0	0	0	0	0	0	0.029117	0.038735	0	0	0.055855	0	0
CSS000064	0	0	0	0	0	0	0	0	0	0.056162	0	0	0	0	0	0	0	0
CSS000067	0.257377	3.48795	2.26013	0.408099	0.334004	0.508869	0.539839	9.74255	0.07774	0.646554	2.31891	2.21089	0.614062	0.55312	0.379739	1.61898	1.03541	2.44631
CSS000069	0	0	0	0	0	0	0	0	0	0	0	0	0.018297	0	0	0	0.041768	0
CSS000071	0	0	0	0	0.100203	0	0.028614	0	0	0	0	0	0	0	0	0	0	0
CSS000072	1.27404	3.8094	1.04856	0.310662	0.231508	0.132057	0.443881	2.18401	0.320217	1.48818	2.81503	3.72741	2.8505	1.16292	0.636503	0.757986	0.545578	1.0171
CSS000073	0	0	0	0.122579	0.049785	0.070182	0	0	0	0	0.29158	0.175884	0.236949	0.412622	0.052829	0	0	0.998411
CSS000074	0	0.440522	1.49878	0	0	0	0	0.428701	0	0	0	0.273952	0.19735	0	0	0.035097	0	0.094847
CSS000075	0	0	0.293061	0	0	0	0	0	0	0	0	0	0	0	0	0	0	0
CSS000077	0	0	0.282961	0	0	0	0	0	0	0	0	0	0	0	0	0	0	0
CSS000078	0.863193	1.62196	1.12482	1.71471	1.63038	1.03566	1.79453	2.11181	0.799493	0.208673	0.498425	0.342485	0.448128	0.870843	0.952265	0.936553	0.724411	1.06886
CSS000081	0	0	0	0	0	0	0	0	0	0	0	0.056912	0	0	0	0	0	0
CSS000084	0	0	0	0	0	0	0	0	0	0	0	0	0	0.009136	0	0	0	0
CSS000085	0	0	0	0	0	0	0	0	0	0.582889	0.177243	0.060999	0	0.190876	0	0.21843	0.370154	0.237168
CSS000086	0	0	0	0.047058	0	0	0.113931	0	0	0	0	0	0.159427	0	0	0	0	0
CSS000087	0	0	0	0	0	0	0	0	0	0	0	0	0.070455	0	0	0	0	0
CSS000098	0	0.887762	0.254654	0.162806	0	0.145158	0.214	0	0.153314	0.411249	0.130277	0.108354	0.222987	0	0.041235	0.413541	0.305798	0.213694
CSS000101	0	0	0	0.117132	0	0	0	0	0	0	0.212053	0.255185	0	0	0	0	0	0.335133
CSS000102	1.5371	2.46188	3.48211	1.67937	1.74905	2.12803	2.80689	2.47475	2.66874	1.38635	2.20395	2.80068	1.45376	1.50047	1.20806	3.30005	2.07396	2.41337
CSS000103	1.68648	1.62799	1.39139	2.69694	1.90061	1.50145	1.77703	1.11794	2.57988	0.746762	0.691902	1.14774	3.9868	3.95763	2.50514	1.29076	0.918968	1.57494
CSS000104	0	0.412809	0	0.272922	0	0	0	0	0	0	0.480292	0	0.4717	0	0	0	0.360686	0
CSS000106	0.051234	0.051128	0	0.018725	0	0	0.079334	0.059821	0.022804	0.44513	0.983389	0.555376	0	0.080296	0.049012	0.629196	0.368264	0.818509
CSS000107	0	0	0	0	0	0	0	0	0	0.2349	0.259619	0.554236	0	0	0.365242	0	0	0
CSS000113	0	0	0	0	0	0	0	0	0	0.632161	1.56239	2.16467	0.850187	0.865198	1.75365	2.639	2.69165	2.8468
CSS000115	0	0	0	0	0	0	0	0	0	0	0	0	0.010816	0.012033	0	0	0	0
CSS000116	0	0	0	0	0	0	0	0	0.038331	0	0	0	0	0.036741	0	0	0	0
CSS000117	0	0	0	0	0	0	0	0	0.152744	0	0	0	0	0	0	0	0	0
CSS000121	0	0	0	0	0	0	0	0	0	0	0	0	0	0	0.126504	0	0	0
CSS000122	0.117932	0	0	0	0	0	0	0	0	0	0	0.148085	0	0	0	0	0	0
CSS000124	0.141888	0.534856	0.508314	0.782216	0	0.443635	0.325337	0.200453	0.122261	0.862259	1.87236	1.40967	0.701908	0.413483	0.067062	3.8203	3.90483	3.9012
CSS000125	0	0.183268	0.129557	0.063055	0.186937	0	0.085462	0.057907	0.026531	0.055851	0.059264	0.041749	0	0	0	0.034598	0	0.148505
CSS000128	0	0.070113	0.175814	0.04807	0	0.083577	0	0.122039	0	0	0	0	0	0	0	0	0	0
CSS000134	0.11033	0	0.167117	0.047849	0	0	0	0	0	0.035697	0	0	0	0.166995	0.064118	0	0	0
CSS000142	0	1.31128	1.6861	0	0.040842	0	0.039552	0.084354	0	0.049242	0.806438	1.32398	0	0	0	0.172304	0.131336	0.210221
CSS000143	0.135173	0.060797	0.071093	0	0	0	0.07367	0	0	0	0.012829	0	0	0	0	0	0	0.506081
CSS000146	0	0	0	0	0	0	0	0	0	0.045885	0.042304	0	0	0.031029	0	0.081918	0.064093	0.089176
CSS000147	0	0	0	0	0.092526	0	0	0	0	0	0	0	0	0	0	0	0	0
CSS000151	0	0	0	0.0537	0	0	0	0	0	0	0	0	0	0	0	0	0	0
CSS000153	0	0.274546	0	0.461487	0	0.064636	0	0.165975	0	0.419855	0.085193	0.204018	0.129477	1.11284	0.343657	0	0	0.119582
CSS000155	0.015072	0.045373	0.091704	0.045617	0.075705	0	0	0.120061	0.074499	0	0.131768	0.075724	0.375843	0.237153	0.231424	0.1615	0.111765	0.086926
CSS000158	0.06647	0	0.10199	0	0	0	0	0.268758	0.216026	0	0	0	0	0	0	0.089923	0	0
CSS000160	0	0	0	0	0	0	0	0	0	0	0	0	0.024776	0	0	0	0	0
CSS000163	0	0	0	0	0.185335	0	0	0	0	0	0	0	0.220705	0	0	0.11723	0	0
CSS000166	0	0.922896	0	0	0	0.490942	0.39131	0.571292	0.337834	0.248295	1.47548	0.557735	0	0	0.450061	0.997656	0.825903	0.557768
CSS000168	0.254279	0.392053	0.37309	0.086927	0.245212	0.126844	0.211318	0.203747	0.311418	0.020629	0.05927	0.109587	0.158378	0	0	0.061216	0.018405	0.08209
CSS000178	0	2.76094	1.49105	0.159324	0	0	0.129477	0.390116	0.26866	0	0.151278	1.74523	0.099001	0.393062	0	0.150167	0.220939	0.449852
CSS000179	0	0.156776	0.062656	0.04376	0	0	0.052408	0	0	0	0	0	0	0.255028	0.158849	0	0.117739	0
CSS000180	0.030882	0.092029	0	0	0	0	0.092001	0.035049	0.065244	0	0	0	0	0	0	0.028656	0	0
CSS000181	0	0	0	0.027941	0	0	0	0.061469	0.029118	0	0	0	0	0.031429	0	0.057802	0.033007	0.038082
CSS000185	0	0.017954	0	0	0.011463	0	0	0	0	0	0	0.120142	0	0.020416	0	0.038843	0.096004	0
CSS000188	0	0	0	0	0	0	0	0	0	0	0	0	0.040485	0	0	0	0	0
CSS000190	0	0	0	0	0	0	0	0	0	0	0	0	0	0.097525	0	0	0	0.121177
CSS000191	0	0	0	0	0	0	0	0	0	0.112297	0	0.146251	0	0	0	0	0.122856	0
CSS000194	0.454152	1.50123	2.13845	0	0	0	0.717012	1.79367	0.04122	0.527287	1.2353	0.54689	0.149133	0.076912	0.306382	0.880251	0.469529	0.449795
CSS000195	1.76581	1.92575	1.78691	1.14852	1.50044	1.54027	1.70968	1.46093	2.45909	0.986877	0.44583	0.493337	1.06229	0.729621	1.42349	1.09915	0.670221	1.2323
CSS000197	0.822527	3.45317	2.84203	0.723809	1.06927	1.31898	3.06709	4.2693	2.37071	2.7866	3.67899	5.11231	1.71525	1.98705	1.82098	3.75344	3.49084	4.1809
CSS000198	0	0.931219	0.096434	0	0	0.02961	0	0.043527	0	0	0	0.111309	0.347428	0.174152	0	0	0	0.166378
CSS000200	0	0	0	0	0.568749	0	0	0	0	0	0	0	0	0	0	0	0	0
CSS000201	0	0	0	0	0	0	0	0	0	0.05494	0	0	0	0	0	0	0	0
CSS000210	1.03377	4.87861	2.8552	0.463736	0.454625	0.17873	2.93198	1.35299	1.65736	0.655914	0.613496	0.420647	1.26043	0.744956	1.3426	1.18208	1.66586	0.861238
CSS000215	9.03896	11.9507	9.31541	5.22025	4.51819	5.48985	10.5283	8.72611	11.2049	6.10868	5.8307	8.29214	5.69124	3.94304	6.20905	9.85168	8.70385	9.53201
CSS000224	0	0	0	0	0	0	0	0	0	0	0.028573	0	0	0	0.041161	0.03214	0	0
CSS000228	0	0.174655	0	0.19254	0	0	0.153683	0.096105	0.153125	0	0	0	0	0	0	0	0	0
CSS000229	0	0	0	0	0	0.053384	0	0	0	0	0	0	0	0	0	0	0	0
CSS000238	0.790659	0.812538	0.792078	2.95851	4.36607	2.25588	1.01019	1.0813	0.875379	1.02085	0.734563	0.619085	1.33395	1.74329	2.18106	1.26658	1.14003	0.835683
CSS000243	0.448133	0.478692	0.194075	0.468889	0.319457	0.362149	0.240589	0.213664	0.157722	0.552063	0.208609	0.19877	0.670865	0.387677	0.457199	0.226389	0.118093	0.19057
CSS000246	0.900042	1.21543	2.5017	1.74797	4.69787	1.33384	1.22275	2.71622	2.89967	1.24378	0.812913	1.67466	4.50823	4.20815	3.68566	2.69901	1.95586	2.36971
CSS000247	0	0	0	0	0	0	0	0	0	0	0	0	0	0	0	0	0.098048	0
CSS000260	0	0.558391	0.251335	0	0	0	0	0	0.547858	0	0	0	0	0	0	0	0	0
CSS000261	0.329775	0.217282	0	0	0	0.06773	0.045707	0.038472	0.200978	0	0.680918	0.05147	0	0	0	0.123677	0.097171	0.043497
CSS000268	0.412522	3.57046	1.77086	0.408347	0.062253	0.221134	0.877069	1.02308	0.105899	0.208294	1.52186	1.30602	1.19686	0.770038	0.612864	1.02045	0.578327	1.5791
CSS000271	0	0	0	0	0.09312	0	0	0	0	0.112272	0.068344	0	0.221784	0.257357	0	0.394431	0.199631	0.317669
CSS000273	0.355505	2.28507	0.905965	0.873358	1.39467	0.582632	0.310802	0.830836	0.513774	0.308722	0.577635	1.02426	0.10867	0.08388	0.032206	0.295124	0.405251	0.572533
CSS000274	4.33563	3.63981	3.16715	0.092407	0.1117	0	3.08364	3.09324	1.51407	2.6816	2.59501	4.09817	0.624406	0.465121	0.309566	2.0374	0.986898	1.58061
CSS000278	0.054488	0	0	0.661129	0	1.36287	0.837946	0.218232	0.451556	0	0.79077	0	0	0.378681	0.24242	0.785179	0.187029	1.008
CSS000280	0	0	0	0	0	0	0	0	0	0	0.068764	0	0	0	0	0	0	0
CSS000282	0.501163	2.07426	1.31582	0.767427	0.069491	0.418977	0.736873	0.215842	0	0	0.105843	0.470374	0.265733	0.141489	0.056393	0.834754	0.308371	0.42728
CSS000283	0.269965	0.083329	0.204197	0.088496	0.07112	0.314542	1.12126	1.44766	1.56036	0	0.057102	0	0.042797	0	0	0.030047	0	0.15098
CSS000284	0.542344	0.186778	0.616302	0.5893	0.812288	0.946938	0.711869	0.256501	0.630641	0.631258	0.828949	0.74721	2.45935	2.06597	1.48551	1.77867	1.96605	1.40949
CSS000287	0	0	0	0	0	0	0	0	0.054695	0	0	0	0	0	0	0	0	0
CSS000294	0.059824	0.756034	0.324416	0.03036	0	0	0.091962	0.298352	0.059898	0.212486	0.163974	0.642102	0.022295	0	0	0.166534	0.15747	0.148728
CSS000296	0	0	0	0	0	0	0	0	0	0	0	0	0.183697	0	0	0.260045	0	0
CSS000301	0.207733	3.7791	0.833205	0.046508	0	0	0.352968	0.263657	0.028421	0	0.079606	0.052549	0.218177	0.03372	0.046189	0.144019	0.039023	0.039271
CSS000306	0.052995	0.030586	0.076464	0.030298	0	0	0.064538	0.025678	0.08441	0	0	0	0	0	0	0	0	0
CSS000308	0.575684	1.06333	1.15421	1.20061	1.05492	1.37385	1.48048	2.51404	3.85363	0.540167	0.57518	0.680201	1.36098	0.642867	0.898064	0.965387	1.93412	1.07851
CSS000322	0	0	0.065992	0	0.119786	0	0.011868	0.012528	0.023879	0.058313	0.023961	0.00534	0	0	0	0.020486	0.025922	0.013841
CSS000324	0.06281	0.097426	0.080253	0.054644	0	0	0.085441	0.183302	0.212989	0	0.257949	0.133102	0.032069	0	0	0.057093	0.365113	0
CSS000331	0	0	0	0	0	0	0	0	0	0	0.060025	0	0	0	0	0	0	0
CSS000339	0.025741	0	0	0	0	0	0	0.033637	0	0	0	0	0.142263	0	0.064935	0.044119	0	0
CSS000356	0	0	0	0	0	0	0.028315	0	0	0	0	0	0	0	0	0	0	0
CSS000357	0.140988	0.307174	0.45695	0.769273	0.184946	0.097553	0.427039	0.71094	0.377572	0.162778	0	0	0.16298	0.212974	0.073595	0	0.209642	0.078858
CSS000358	0.338601	0.133664	0.389059	0.198162	0.090152	0.064579	0.463794	0.245754	0.327209	0.396724	0.024329	0	0	0.016903	0	0.472945	0.131118	0
CSS000360	0	0.164035	0	0	0	0	0	0	0	0	0	0	0	0	0	0.197206	0	0
CSS000361	1.78875	5.79296	2.276	0.328299	0.210161	0.080925	0.930485	1.55452	0.338381	0.942083	2.13344	3.98322	0.816956	0.331107	0.273656	0.855999	0.877993	0.971195
CSS000363	0	0.752716	0.478735	0.257944	0.209375	0	0.463336	0.394229	0.358155	1.53533	0.679682	2.70834	0.196057	0.20417	0.136589	3.47152	2.48901	2.48399
CSS000364	0	0	0	0	0	0	0	0	0	0	0	0	0	0.080718	0	0.561107	0.238072	0
CSS000373	0.037905	0.139762	0.108493	0	0.047151	0	0	0	0	0	0	0	0	0	0	0	0	0
CSS000374	0.451156	0.663769	0.849665	0.075346	0.544763	0.196501	0.151001	0.277515	0.295875	0	0	0	0.101072	0.056501	0.065739	0	0	0
CSS000375	1.98525	1.73031	1.76782	0.096141	0.387954	0.413228	0.379566	0.697426	1.36543	0.131021	0.063383	0	0	0.33496	0.187687	0	0	0.101569
CSS000381	0	0	0	0	0	0	0	0	0	0	0.102124	0	0	0	0	0.058939	0	0.047252
CSS000382	0	0	0.050418	0	0	0	0	0	0	0.08107	0.04935	0.118775	0	0	0	0.503166	0.072075	0
CSS000383	0.47245	2.26262	2.33552	2.31105	1.44494	1.5747	1.41559	1.37368	0.724072	0.876757	2.49715	2.67721	2.3282	2.51016	2.32173	1.92351	1.37839	2.13157
CSS000385	1.18567	3.03419	0.23134	3.17908	0.378083	1.03777	0.927726	3.28052	0.590798	1.23609	0.931545	2.09067	2.85395	3.93234	2.19555	0.881599	0.861022	0.825518
CSS000387	1.30836	0.36688	0.338529	2.0326	0.634382	1.1783	1.02089	0.383199	0.476214	0	0.763383	0.224184	1.94035	2.62692	1.35312	1.20066	0.997417	1.38924
CSS000389	0.283459	1.49844	0.450289	0.118855	0	0	0.587414	0.160314	0.493614	0.053503	1.3794	0.850888	0.42276	0.612256	0.141267	0.582437	0.211195	0.760065
CSS000394	0	0.331275	0.345985	0	0	0	0.09789	0.395066	0.050764	0	0	0	0	0	0	0	0.026818	0
CSS000399	0.949234	1.14642	0.978118	1.38397	1.33955	1.60891	2.64802	1.37919	1.07105	2.39104	2.34776	2.47548	2.3998	3.69207	4.44436	3.83986	4.31816	3.87695
CSS000401	0.058363	1.49939	3.30625	1.16947	1.85628	0.228675	1.51999	1.90596	0.817454	0.708126	0.384728	1.55198	0.028548	0.10895	0.098361	0.568631	1.15976	1.06926
CSS000405	0.030418	0.257181	0.110593	0.041824	0	0.036036	0.079837	0.08307	0	0.211717	0.476962	0.292845	0.111185	0.18038	0.096094	0.64592	0.175151	0.126222
CSS000407	0.047377	0.25353	0.238569	0.112562	0.051894	0.26711	0.217071	0.213461	0.188521	0	0	0.044458	0	0	0	0	0.0534	0
CSS000409	0	0	0	0	0	0	0	0	0	0	0	0.096502	0	0	0	0	0	0
CSS000410	0.815717	4.68996	3.26222	1.25474	1.37395	0.737112	2.21604	0.926604	0.926708	0.291391	0.390577	0.490896	0.968863	1.21238	1.18507	0.987387	1.57764	0.525957
CSS000411	1.91053	4.24181	3.02119	3.23947	2.43424	2.21302	6.68809	3.58063	4.15466	6.01254	7.4167	5.80142	3.05606	3.19022	4.4273	9.09619	8.59719	9.21941
CSS000413	0.131972	0.149696	0	0	0	0	0	0	0	0	0	0	0.230295	0	0	0	0	0.056894
CSS000421	0.054954	0.037965	0.231812	0.058371	0.082505	0.082083	0.072367	0.074842	0.059358	0.1884	0.399602	0.453308	0.63691	0.873261	0.395844	0.572882	0.929534	0.673756
CSS000422	0.627178	0.843329	1.07753	0.507834	0.474572	0.163107	1.15649	0.435978	0.915244	0.21236	0.234485	0.615994	0.49626	0.575652	0.262105	0.364759	0.410993	0.421678
CSS000423	0.868691	0.466109	0.384001	0.469961	1.52292	0.630071	0.757461	0.782061	1.08303	0.270847	0.525744	0.385437	0.209173	0.444591	0.445451	0.583811	0.553374	0.90462
CSS000425	0.170501	0.413176	0.336612	0.271629	0.043041	0.253926	4.71179	1.57148	3.02571	0.36569	1.86836	0.873307	0.745865	0.397306	0.160926	0.926642	1.20649	1.96994
CSS000426	0	0	0.149504	0	0	0	0	0	0.109956	0	0	0.169965	0.19183	1.40531	0.212235	0.333374	0	0.752406
CSS000427	0.24432	0.357217	1.24701	0.107293	1.09593	0.111533	0.166508	0	0	0	0.135645	0	0.736722	0.370222	0.129856	0.26857	0.184049	0.211184
CSS000428	0.231957	0.281684	1.35263	0.10715	1.01136	0.111637	0.142697	0	0	0	0.174169	0.299978	0.610514	0.357679	0.084251	0.268172	0.184176	0
CSS000429	0	5.67493	1.63211	0	0	0	0	0	0	0	0	0.164307	0	0	0	0	0	0
CSS000432	0.158545	0	0	0	0	0	0	0	0	0	0	0	0	0	0	0	0	0
CSS000437	0.572506	2.33851	0.664022	0.424104	0.154048	0.504498	1.05573	1.06445	1.05867	0.753822	1.26887	1.44873	2.06006	1.03397	0.845009	1.43627	0.96057	1.54679
CSS000439	0.108451	0.321565	0.137413	0.173347	0.118574	0.159604	0.102919	0.178426	0.080117	0.047654	0.119394	0.396315	0.323049	0.435975	0.346952	0.122557	0.226014	0.045215
CSS000441	0.98211	2.23479	1.79436	0.906938	0.644652	1.42522	1.08292	1.2405	0.863103	0.53044	0.401453	0.252522	0.129723	0.197903	0.359438	0.152053	0.421753	0.491284
CSS000447	0	0.092983	0.082607	0	0	0	0	0	0.036079	0	0	0	0	0	0	0	0	0
CSS000457	0.139647	0.043002	0.202232	0.179303	0.082409	0.057668	0.238582	0	0.29476	0.15011	0	0	0.106609	0	0.147843	0.144647	0.388607	0
CSS000459	0.014247	0.012777	0	0.011247	0.013871	0	0.013274	0	0.020442	0.163754	0.268226	0.175557	0.107853	0.152787	0.080513	0.057226	0.181888	0.321863
CSS000464	0	0	0	0.063949	0.176117	0	0.038933	0.024685	0.078337	0.047825	0	0.069251	0	0	0	0.026353	0	0
CSS000465	0.135298	1.3653	0.799499	0.238938	0.336112	0.07863	0.092219	0.452203	0.189094	0.387189	0.818284	0.720569	0.584747	0.338579	0.470252	0.66266	0.787825	0.997596
CSS000474	1.58312	3.87975	2.61219	2.34855	0.578361	2.60078	4.40886	2.38797	4.13802	1.62722	2.37933	3.52781	4.54966	3.37989	1.36382	3.92715	2.18248	2.95131
CSS000475	0.705175	1.71335	0.802314	1.7495	0.778811	1.32302	1.44827	1.10259	0.527069	0.144686	0.865334	0.579862	1.60413	0.775396	0.396133	0.660657	0.318278	0.653127
CSS000479	2.44306	3.32406	3.78488	6.15249	9.22515	6.81518	3.3437	4.22726	2.84528	1.86101	2.05373	2.4963	5.46774	3.1689	3.88046	2.4294	1.7395	2.63261
CSS000481	0.100676	0	0	0.178524	0.623049	0.363503	0.108235	0	0	0	0	0	0	0	0.175134	0.171266	0	0
CSS000483	0.448642	3.52019	1.08919	0.211261	0.174995	0.198432	1.14156	3.57065	0.524466	1.14972	1.6424	1.95015	0	0	0	0.68733	1.32599	2.28143
CSS000489	0.168143	1.30004	0.957774	2.52933	0.542281	1.91139	1.45726	0.91884	0.682415	0.404555	1.85004	1.16326	1.56644	2.82292	1.40688	1.02102	1.07583	1.51794
CSS000496	0	0	0	0	0	0	0	0	0	0.133267	0.038086	0	0	0	0.110133	0.42899	0.055625	0
CSS000497	0	0	0	0	0	0	0	0	0	0.124592	0	0	0	0.047919	0	0.476233	0.146359	0.118287
CSS000499	0	0	0	0	0	0	0.213222	0.101906	0	0	0	0.094122	0	0.190129	0	0.233545	0	0
CSS000502	0.047714	0	0	0.042375	0	0.036837	0	0	0	0.121402	0.750393	1.25737	0.093355	0.624135	1.10971	2.56479	2.19525	2.89841
CSS000507	0.28553	1.66814	0.30061	0.196902	0.064309	0.157495	0.736085	0.052568	0	0	0.274037	0.546111	0.94324	0.285027	0.418027	0.228416	0.357752	0.316228
CSS000508	0.768299	2.73324	1.98582	1.64475	0.629729	0.495006	1.84467	1.3874	1.56885	0.946953	1.47593	1.8361	0.522907	1.01164	1.83236	2.96874	1.7775	2.54448
CSS000512	0	0	0.022949	0.040366	0.220051	0.034039	0.048864	0	0	0	0	0	0	0	0	0.020525	0.049985	0
CSS000513	0.46366	1.97046	1.53631	1.50797	1.88464	1.56604	1.32221	1.24731	0.879932	1.33074	1.98697	2.48534	1.99076	1.90267	1.77091	1.92742	1.49307	1.9965
CSS000527	0	0	0	0	0	0	0	0	0.050092	0	0	0	0	0	0	0	0	0
CSS000533	1.73446	2.50347	2.12688	3.8972	3.84681	3.31511	2.46972	2.73016	3.10223	0.201759	0.662393	0.309018	2.02065	1.48503	1.89648	0.852279	0.762276	0.590363
CSS000534	0.436639	0.906841	0.199674	0.330678	0.905133	0.584481	0.151407	1.31247	0.33625	0.292474	0.702333	0.553367	0	0.386949	0	0.288476	0.370324	0.31514
CSS000536	0	0	0.057816	0	0	0	0	0.166881	0	0	0	0	0	0	0	0	0	0
CSS000540	0	0	0.265134	0	0	0	0	0.22745	0	0	0	0	0	0	0	0	0	0.066833
CSS000543	0.048753	0.614012	0.36423	0.800453	1.74596	0	0.301776	0.34696	0.173707	0.073229	0.260996	0.518303	0.551195	0.599341	0.607922	0.419931	0.8285	0.608819
CSS000546	0.126702	0	0.204565	0.888769	0.115588	0.100499	0.473053	0.094615	0.09621	0	0.020412	0.098337	0.066295	0	0.087938	0.035341	0	0.031835
CSS000551	0	0.342964	0.227786	0.379157	0.631612	0.135065	0	0.615868	0.35241	0	0	0	0	0	0	0	0	0
CSS000553	0	0	0	0	0	0	0	0	0	0	0	0	0	0	0	0.043656	0	0
CSS000558	0	0	0	0.064467	0	0	0	0	0	0	0.094765	0.035288	0	0	0	0.033847	0.064241	0.182555
CSS000565	0	0	0	0	0	0	0	0	0	0	0	0	0.107573	0	0	0	0.205668	0
CSS000575	0.395441	0.733142	0.783414	0.592947	0.859295	0.222138	0.765095	1.12285	0.755913	0.086602	0.026536	0.029804	0.021528	0.033308	0	0.364483	0.426305	0.040558
CSS000577	0.061072	0.332632	0.541106	0.581482	0.355356	0.741488	0.506262	0.43733	0.564645	0.326296	0.315884	0.311906	0.751323	0.636746	1.0118	0.430773	0.707396	0.135457
CSS000579	0	0	0	0	0	0	0	0	0	0	0	0.035034	0	0	0	0	0	0
CSS000583	0.034962	0.020774	0	0	0	0	0.051725	0	0	0	0	0	0.093979	0	0	0.049704	0	0.044036
CSS000584	0	0	0	0	0	0	0	0	0	0	0	0	0	0	0	0	0.024189	0
CSS000586	0.039282	0	0.068963	0.084509	0	0.051494	0.042015	0	0.093626	0	0	0	0.097814	0	0	0	0	0
CSS000587	0	0	0	0	0.02586	0.018167	0	0	0	0.062358	0.118702	0.131389	0	0	0	0.065649	0	0
CSS000589	0	0	0.068021	0	0	0	0.159959	0	0.209724	0	0.079921	0	0	0	0	0	0	0
CSS000594	0	0	0	0	0	0	0	0	0	0	0.056204	0.270543	0	0.069607	0.162522	0	0	0
CSS000596	0.037426	0.085755	0.018896	0.066477	0	0.060486	0.026824	0	0.006747	0.487664	0.208602	0.212894	0.024409	0.153579	0.244327	0.308731	0.117177	0.187697
CSS000600	0.216829	0	0	0	0	0	0.139959	0	0	0	0	0.192272	0.138772	0.121357	0.201079	0	0	0
CSS000601	0.150776	0.478725	0.452074	0	0.125312	0	0	0	0	0	0.073515	0.196037	0	0	0	0	0	0
CSS000609	1.72803	3.64428	4.39937	0.377727	2.79046	0.231063	1.66984	4.46919	2.1294	0.893901	3.3539	2.39516	2.43945	1.37644	1.21403	3.50259	1.70267	1.40193
CSS000612	1.36967	2.34944	2.31098	0.738006	0.818615	0.603756	2.24402	1.22893	1.00613	0.835981	2.20246	1.79933	2.01015	2.11571	1.10803	0.849383	1.3499	1.94972
CSS000617	0.262327	0.225399	0	0	0	0.050802	0.069327	0.142885	0.070695	0.434491	0.784297	0.369636	0.421139	1.07786	0.60522	0.354133	0.339929	0.571455
CSS000619	0.521535	0.482179	0.39838	0.054651	0.023817	0	0.449682	0.24886	0.829325	0.154396	0.261629	0.365101	0.217354	0.043298	0.166275	0.260044	0.433197	0.423556
CSS000621	0	0	0	0	0.070343	0	0	0	0	0	0	0	0	0	0	0	0	0
CSS000624	0.793042	1.97989	1.59391	0.635181	0.192174	0.831588	1.83899	3.66428	4.68608	2.74158	2.50982	2.14916	1.03069	1.26002	0.917714	2.35874	3.50244	1.93191
CSS000627	0	0	0	0	0	0	0	0	0	0	0	0	0	0.020989	0	0	0	0
CSS000632	0	0	0.056264	0	0	0	0	0	0	0	0	0	0	0.153457	0	0.274139	0.212836	0.062435
CSS000640	0.250571	0.651624	0.410746	1.08616	0.572124	0.952696	0.635202	0.420931	0.923814	0.518286	0.595086	0.622249	0.942949	1.50471	1.84194	1.088	1.04979	0.885308
CSS000641	0.036467	0.700857	0.480796	0.095392	0	0.063803	0.073934	0.265612	0.099351	0.084916	0.234899	0.186556	0.129602	0.199098	0.106304	0.072336	0	0.039695
CSS000643	0.024429	0.127852	0.799847	0.495925	0.482179	0.170885	0	0.628981	0.452101	0.534424	0.321949	1.1179	0.89703	0.336138	0.67571	1.22016	0.862763	0.272252
CSS000645	0.103789	4.71414	1.46481	0.058366	0	0	0.63957	0.151557	0.734079	2.53421	1.71144	2.94835	0	0.079794	0	0.214481	1.05628	1.01345
CSS000651	0	0	0	0	0.00384	0	0.018847	0	0.08126	0	0	0	0	0	0	0.070644	0	0
CSS000653	0	0	0	0	0.190884	0	0	0	0	0	0	0	0	0	0	0	0	0
CSS000654	0.082073	0	0	0	0	0	1.4347	0.093145	0.176944	0	0.996714	0	0	0	0	0	0.096361	0.589969
CSS000655	0	0	0	0	0	0	0	0	0	0.049242	0	0	0	0.02625	0	0	0	0
CSS000656	0	0	0	0	0.03282	0	0	0	0	0	0	0	0	0	0	0	0	0
CSS000665	0	0	0	0	0	0	0	0	0	0	0	0	0.058888	0	0.052473	0	0	0
CSS000667	0.043796	0.038732	0	0	0	0	0	0	0	0	0	0.023498	0	0.109379	0.136319	0	0.073002	0.094458
CSS000668	0.116801	0	0	0	0.037826	0	0.194128	0	0.306305	0	0	0.120225	0.257881	0	0	0.294054	0	0
CSS000670	0	0	0	0	0	0	0	0	0	0	0	0.030878	0	0	0	0	0	0
CSS000671	0	0	0	0	0	0	0	0	0	0.17894	0	0.173438	0.141204	0	0	0.125394	0	0
CSS000672	0.771981	0.910735	0.965729	0.558652	1.1229	0.845423	1.11178	0.522561	0.82938	1.9446	1.90092	2.28525	1.82595	2.39793	1.66855	3.09191	2.8735	2.66891
CSS000673	0.483244	1.19351	1.32435	1.23753	2.95005	2.19211	2.14507	2.34642	2.8111	1.75235	0.77394	0.30803	0.767753	1.6823	1.84542	1.56145	0.94373	1.63493
CSS000688	0.038056	0	0	0	0	0	0	0.046332	0	0	0	0	0	0	0	0	0	0
CSS000691	0.092575	0	0	0.216681	0	0.071473	0	0	0	0	0	0.107288	0.425054	0.093415	0.158891	0.013576	0.033477	0
CSS000696	0.755689	4.089	3.53886	1.57932	0.912773	0.583086	2.17184	2.4666	1.52703	1.814	2.36777	2.47798	1.79898	1.39005	2.63503	3.05888	2.51142	2.99407
CSS000699	1.64594	0.930057	0.472319	0.046327	0	0	0.499861	0.373757	0.319707	0.552024	0.585964	0.286972	0.068041	0.105273	0.067097	0.372058	0.600608	0
CSS000702	0.080864	0	0	0	0	0	0	0	0.131191	0	0	0	0	0	0	0	0	0
CSS000708	0	0	0	0	0	0	0	0	0	0	0	0	0	0	0	0.185906	0	0
CSS000710	0	0	0	0	0	0	0	0	0	0.053668	0.033922	0.122464	0.055409	0	0	0.082257	0	0
CSS000712	0	0.040182	0.231522	0.038024	0.28072	0.057045	0.130674	0.057272	0.161643	0	0.200968	0.724926	0.60071	0.186959	0.232655	0.319691	0.173046	0.226714
CSS000714	0	0.077973	0.068535	0	0	0	0	0	0	0	0	0	0.746697	0.250706	0.281258	0	0	0
CSS000723	0	0	0	0	0	0	0	0.180089	0	0	0.35366	0.563793	0	0	0	0	0.277107	0.306749
CSS000725	0.924186	6.50607	3.87511	5.38672	2.14515	1.52727	1.88983	3.28555	0.681987	1.38763	2.90722	3.47217	6.02646	4.68487	3.99201	1.38867	2.1222	2.23331
CSS000728	0.398755	0.267581	0.406277	1.01892	2.23072	1.05199	0.454084	0.433049	0.527995	0	0.03854	0.069568	0.172346	0.490224	0.551833	0.199588	0.112574	0.089661
CSS000732	0	0	0	0	0	0	0	0	0	0	0	0	0	0	0	0.032003	0	0
CSS000752	0	0.074626	0.058079	0.10233	0.100546	0	0	0	0.031156	0	0.023157	0.111097	0.112596	0	0	0	0	0.036116
CSS000765	0	0	0	0	0	0	0	0	0	0	0.084698	0	0	0.192152	0	0	0	0
CSS000766	0.101935	0.39561	0.444952	0.276589	0.267449	0.326694	0.570402	0.210356	0.281876	0.612822	0.352558	0.65432	0.778642	0.488432	0.53247	0.502903	0.31886	0.272886
CSS000769	0.50691	0.844166	0.134554	0.246037	1.09102	0.204461	0.50271	0	0	0	0.081406	0.137451	0.878185	0	0.355734	0.248989	0.303367	0
CSS000773	0	0	0	0.035836	0	0	0.171354	0.17944	0.225531	0	0	0	0	0	0	0	0	0
CSS000775	0.063515	0.194058	0.22863	0.288138	0.341674	0.098806	0.241643	0.330187	0.206294	0.768995	1.20181	1.58218	1.10847	0.735147	0.981896	1.37229	1.86782	1.75823
CSS000776	0	0	0	0.25936	0.191188	0.059824	0	0.131685	0.164727	1.06734	0.604858	0.30448	0.632743	0.955979	0.73714	0.817521	1.54641	0.823683
CSS000777	0.666622	2.08311	0.741863	0.121235	0.105913	0.131741	0.091113	0.580974	0.143339	0.111171	0.774127	0.412693	0.333864	0.549266	1.01282	0.463923	0.615722	0.428598
CSS000779	1.8342	2.17775	1.57494	2.44727	0.047025	0.250693	1.06512	2.7841	1.22912	0.928601	2.24785	2.8712	4.51387	2.68642	1.73403	3.40501	3.49072	2.49572
CSS000781	0	0.068188	0	0	0.129734	0.121925	0.083192	0.089913	0.085403	1.4512	0.759188	0.151759	0.613169	0.237969	0.570242	0.146538	0.845187	0.815106
CSS000794	0	0	0	0	0	0	0	0	0	0.159112	0.147868	0.116541	0.19885	0.065907	0.062869	0.33408	0.176861	0.176104
CSS000798	0	0	0	0	0	0.330939	0	0	0	0	0.113438	0.240624	0	0.422289	0.032122	0.071699	0	0
CSS000802	0	0.069177	0.122158	0	0	0	0	0	0.086845	0	0	0	0	0	0	0	0	0
CSS000803	0.28808	0.575074	0.487647	0.919121	1.0733	0.748968	0.558351	0.490146	0.452431	0.274518	0.321758	0.446655	0.670261	0.449383	0.700232	0.416067	0.63581	0.320322
CSS000808	0	0	0	0	0	0	0	0	0	0	0.01329	0	0	0.016681	0	0	0	0
CSS000812	0.429808	0	0	0	0	0	0	0.218263	0	0	0	0	0	0	0	0	0	0
CSS000813	0	0	0	0	0	0	0	0	0	0	0	0	0	0	0	0	0	0.156973
CSS000815	0.260203	0.06429	0.123505	0	0	0.058981	0	0	0	0	0.105876	0.470752	0	0	0	0	0	0.099748
CSS000822	0	0	0	0	0	0	0	0	0	0	0	0	0	0	0	0.114623	0	0
CSS000823	0	0	0	0	0	0	0	0	0	0	0.242517	0	0	0	0	0	0	0
CSS000824	0	0.0414	0	0	0	0	0	0	0	0	0	0	0	0	0	0	0	0.060108
CSS000825	0	0	0	0	0	0	0	0	0	0	0.060269	0	0.066682	0	0	0.069787	0	0.050255
CSS000834	0	0	0	0	0	0	0	0	0	0	0	0	0.212333	0	0	0	0	0
CSS000836	3.68968	3.88513	4.70378	3.73691	3.84528	1.58372	2.4856	1.50179	1.129	3.66721	4.88342	5.19921	4.50634	4.7743	3.85393	5.74537	4.55433	4.328
CSS000839	0.073488	0.028102	0	0.041205	0	0.029664	0.109396	0	0	0.298099	0.069464	0	0	0	0	0.052703	0.112954	0.071351
CSS000840	0.776004	1.86611	2.33411	1.72574	0.90623	1.02315	2.36914	2.91265	1.70916	1.87201	1.82467	1.18684	0.889578	1.08324	1.25876	1.82338	1.68096	1.22808
CSS000842	2.45998	3.78121	3.75896	4.11278	1.78561	2.03666	2.26328	2.02043	1.06564	0.92022	1.90403	3.9874	2.3142	2.09153	1.57045	2.24834	1.97093	2.44593
CSS000844	0.950028	0.591097	0.810882	0.155168	0.011669	0.052846	0.06328	0.536228	0.207983	0.211039	1.55615	0.303524	0.106307	0	0	0.377873	0.131649	0.100179
CSS000847	0.172432	0.66887	0.297509	0.06835	0.090948	0.046049	0.142938	0.581042	0	0	0	0	0	0	0	0	0	0
CSS000854	0	0	0	0	0	0.035958	0	0	0	0	0	0.011101	0	0	0	0	0	0
CSS000859	0.498265	1.87664	2.41163	0.189097	0.024837	0.336992	2.54553	1.69921	0.90235	2.58907	1.76689	2.07346	1.95531	2.54165	2.37745	3.45692	3.32596	3.13393
CSS000860	0	0	0	0	0	0	0	0.071203	0	0	0	0	0	0	0.122779	0	0	0
CSS000865	0	0.234778	0.426906	0.122167	0	0.111481	0.14657	0.261829	0.230384	0.110156	0.143817	0.106337	0.108447	0.113686	0.216326	0.2426	0.169197	0.157248
CSS000867	0	0.540522	0.184624	0.092636	0	0	0.219846	0.080034	0.051589	0.518177	0.381515	0.741273	0.642107	0.612421	0.501349	0.616193	1.41151	0.802977
CSS000869	0	0.04579	0.021418	0	0	0	0	0	0	0	0	0	0	0	0	0	0	0.026327
CSS000877	3.09274	4.08348	4.58038	2.31112	2.52678	1.22129	2.93853	3.39875	3.06108	1.01902	1.44167	0.872371	1.52674	2.09497	1.25817	1.93828	1.93766	1.58243
CSS000879	0	0	0	0	0.067685	0	0	0	0	0	0	0	0	0	0	0	0	0
CSS000881	0	0.003921	0.002755	0	0	0	0	0	0	0	0	0	0	0	0	0	0	0
CSS000896	0.517622	3.81524	2.85882	1.31655	3.78712	0.317179	1.18066	3.8693	0.506459	2.44667	1.39008	1.3622	3.06337	1.88385	2.32789	0.495166	1.08405	1.40518
CSS000897	0	0	0	0	0	0	0	0	0	0	0	0	0	0	0	0	0.031679	0
CSS000900	0.269279	1.13893	0.748796	0.759885	0.39756	0.354409	0.628062	0.726567	0.225645	0.968702	0.896191	1.02075	1.3941	0.908288	1.2554	1.29285	1.10016	1.33489
CSS000901	0	0.04527	0.048305	0.085025	0	0	0	0	0.082317	0	0.025311	0	0	0	0	0	0.06401	0
CSS000904	0	0	0.092542	0	0	0	0	0	0	0	0	0	0	0	0	0	0	0
CSS000905	0	0	0	0	0	0	0	0.067308	0	0	0	0	0	0	0	0	0	0
CSS000907	0	0	0	0	0	0	0	0	0	0	0	0	0	0	0	0.049152	0	0
CSS000908	0.258143	0.105516	0.67319	0	0	0.08055	0.017345	0.109864	0.284786	0.126988	0	0.066907	0.653793	0.162368	0.204278	0.014871	0	0
CSS000917	0.831113	1.53242	1.14766	1.64518	3.28673	1.44064	0.888853	1.18156	1.175	0.445957	0.800128	1.52111	1.00435	0.857385	1.58672	0.933347	1.35046	1.50936
CSS000920	0.769509	4.47459	1.89433	1.6728	0.556692	1.79622	1.35172	3.38114	0.223527	1.45808	4.00471	3.61072	1.46678	1.37806	2.4697	3.33958	2.43475	3.12892
CSS000921	1.48176	0.975395	0.749052	0.343042	1.82199	0.658506	0.868541	0.119878	1.7371	2.42917	1.87288	2.14423	2.68486	1.70359	2.04555	3.33253	3.82188	5.7358
CSS000924	0.869718	2.79469	2.04709	1.75261	2.66294	0.472913	2.96812	2.52179	1.45587	2.76645	2.7857	2.66769	2.37671	1.86323	1.64262	3.31967	4.09831	3.90156
CSS000925	1.4414	6.86396	2.45277	1.51813	0.205338	0.1751	2.30697	1.75851	0.801758	1.41959	1.66667	3.49143	0.892341	0.694234	0.289756	1.78335	1.53048	2.29488
CSS000926	3.3443	9.76025	6.03585	1.32686	1.01822	1.93887	5.53622	6.63739	5.8585	3.58088	6.77298	5.63028	1.89615	2.63136	2.40395	5.72346	3.81591	4.26364
CSS000928	1.36575	4.37353	3.75075	0.361489	0.151014	0.063653	0.884226	2.38734	0.417564	0.786272	2.03598	3.92346	3.58697	1.97602	2.29541	2.24884	2.48976	3.26427
CSS000930	0.120277	0	0	0	0	0	0	0	0	0	0	0	0	0	0	0	0	0
CSS000934	2.02648	4.62423	5.35006	3.12416	1.53997	0.629821	2.14899	3.07782	2.22339	1.54582	1.56222	2.60349	1.81689	1.18256	1.55874	3.15128	2.37596	2.55185
CSS000935	0.26773	1.18442	1.04823	0	1.17843	0	2.47881	1.30041	0.390519	0	0.3429	0.291899	0.128745	0.131176	0.247034	0.580538	0.289326	0.373714
CSS000936	0	0	0	0	0	0	0	0	0	0	0	0	0	0	0	0.033245	0	0
CSS000943	0	0	0	0	0	0	0	0	0	0	0.182991	0.370748	0	0	0	0	0	0
CSS000948	0	0	0	0	0	0	0	0	0	0	0	0.048335	0	0	0	0	0	0
CSS000958	0.578602	1.73036	1.31964	0.858954	0.768422	0.524381	1.42518	1.40191	1.77411	1.18324	1.93392	2.26797	1.41167	1.48084	1.31204	3.45861	3.75271	3.48909
CSS000963	0	0	0.184113	0	0	0	0	0	0	0	0	0	0	0	0	0	0	0
CSS000968	0.185527	0.186091	0.116531	0.017628	1.45656	0.053503	0.175185	0.086584	0.042567	0.124104	0.01645	0	0.105963	0.206964	0.112973	0.125848	0.024025	0.051311
CSS000975	0.233945	0.426094	2.21658	0.289605	0.351084	0.545227	0.795833	0.51537	0.36367	1.09217	1.67394	1.45222	2.57686	4.2198	5.31804	4.17996	4.3341	4.11107
CSS000979	0	0	0	0	0.091017	0	0	0	0	0	0.434764	0.411362	0.096565	0	0.191106	1.0675	0.353618	0.629967
CSS000982	0	0	0.078645	0	0.208064	0	0	0	0	0	0	0.086982	0	0	0	0.082842	0.111512	0
CSS000983	0.225154	0.068907	0.277475	0.571069	0	0.196015	0.101665	0.265914	0.204347	0.130995	0.094013	0.06915	0.750719	0.308387	0.311521	0.088742	0.392169	0.164287
CSS000984	0	0	0	0	0	0	0	0	0.109988	0	0	0	0	0	0	0	0	0
CSS000985	2.94548	3.29266	3.70647	3.59931	1.5751	1.90158	1.80148	1.96869	1.88206	3.61707	3.54514	3.38783	2.61438	2.12611	3.04986	2.92056	3.56931	2.31658
CSS000986	0	0	0	1.08216	0	0.092532	0	0	0	0	0	0	0	0.120939	0	0	0	0
CSS000990	0.450618	0.621133	0.346372	0.032691	0.150653	0.041871	0.458794	0.825779	0.214061	0.048612	0.148452	0.200667	0.096029	0.055073	0.021392	0.041347	0.13974	0.05769
CSS000995	1.16532	2.77449	1.52869	1.17026	0.72218	0.205385	1.03097	1.06625	0.550184	0.763357	1.59123	1.87254	1.1836	1.1113	1.34449	1.4767	1.00095	1.49331
CSS001004	0	0.130137	0	0	0	0	0	0	0	0	0	0	0	0	0	0	0	0
CSS001008	0	0.242887	0	0	0	0	0	0	0	0	0	0	0	0	0	0	0	0
CSS001011	0	0	0	0	0	0	0	0	0	0	0	0	0	0	0	0.055863	0.110859	0
CSS001012	1.36649	1.12832	1.50612	1.70354	3.20424	1.5783	1.52069	1.93944	2.83763	0.99235	1.03953	1.51584	1.41557	2.15533	2.93469	1.44669	1.97644	2.34665
CSS001015	0.317567	0.231907	0.33549	0.142224	0.221355	0.101558	0.485941	0.262286	0.061084	0.488164	0.104684	0.182137	0.301819	0.03974	0.058024	0.2789	0.192728	0.109921
CSS001018	0	0	0	0.107142	0	0	0.084487	0	0.263722	0	0.149232	0.21164	0	0.127736	0.147134	0.059125	0	0
CSS001019	0	0	0.280869	0	0	0	0.177434	0	0.176126	0	0	0	0	0	0	0.476811	0	0
CSS001020	0.090292	0	0.084795	0	0	0.034855	0.097071	0.102474	0.274093	0	0	0	0	0	0	0	0	0
CSS001022	0.418765	0.931813	0.9587	1.06325	0.188503	1.14841	2.53596	0.945316	0.867386	0.310605	1.31892	1.50727	2.45205	1.05988	0.888121	2.10417	3.01333	0.279783
CSS001041	0	0.889047	0.612304	0	0	0	0	0	0	0.568717	0.398068	2.55486	0.138788	0.136323	0	0.289743	0.220516	0.927824
CSS001043	0.271848	0.201651	0.599269	0.131012	0.684619	0.255492	0.515618	0.568911	0.504114	0.456415	0.556605	0.620559	0.725299	1.18285	0.675957	0.742262	0.896644	0.548879
CSS001050	0.141181	0.137576	0.269917	0.360288	0.652455	0.390585	0.172438	0.204559	0.274954	0.100073	0.063819	0.095418	0.151441	0.008375	0	0.012556	0.030927	0.204927
CSS001053	0.730647	0.727574	1.16283	0.677502	1.00471	1.13885	0.294767	1.65921	2.562	2.14266	0.360646	0.639114	0.980233	0.933727	0.76999	0.876207	1.3784	1.21313
CSS001055	0	0.020493	0.023479	0.138232	0	0	0.02577	0.027023	0	0.452777	0.446501	0.462592	1.6458	1.41074	1.25936	0.917061	0.874512	0.752039
CSS001061	0	0	0	0	0	0	0	0	0	0.121256	0.057858	0.114866	0.430653	0.61766	0.287077	0.132035	0.114101	0.140128
CSS001069	0	0	0	0	0.104369	0	0	0	0	0	0	0	0	0	0	0	0	0
CSS001070	2.05599	3.17271	1.57524	0.488923	0.033033	1.25302	1.73173	2.92611	1.67497	0.785114	2.28074	2.65525	0.464928	0.467012	0.434414	1.03904	1.17484	2.06496
CSS001075	2.95118	6.23567	5.62167	4.67713	1.11841	2.1507	4.54373	5.34978	5.38041	4.73869	4.86247	5.29875	2.27477	3.31411	2.36334	4.55002	4.05041	3.54936
CSS001076	1.96074	1.82699	1.97622	1.0587	1.6657	1.44582	0.988226	0.775688	0.947543	0.658667	1.88362	1.31157	1.68901	1.77636	1.62244	1.39675	0.995003	1.35213
CSS001080	2.10677	1.26344	0	0.604408	0.327861	0.209237	0	1.82551	0	2.39864	2.14224	3.88805	2.41624	2.00529	1.78167	4.9772	3.21761	3.28128
CSS001082	0	0	0	0	0	0	0	0	0.02996	0	0	0	0	0	0	0	0	0
CSS001085	0.061621	0.118153	0.193205	0.05777	0.067556	0	0.455056	0.03478	0.052381	0.43652	0.288751	0.206391	0.122801	0	0.390134	0.452434	0.705914	0.320308
CSS001087	0.241622	0.54911	0.263917	0.053647	0	0	0.260052	0.13711	0.174222	0.051941	0	0.019479	0	0.040771	0	0.037492	0	0.05049
CSS001098	0	0	0	0	0	0	0.022251	0.050526	0.025393	0	0	0	0	0	0	0	0	0
CSS001100	0.078129	0.135843	0	0	0	0	0	0	0	0	0	0	0	0	0	0	0	0
CSS001102	0	0	0	0	0	0	0	0	0	0	0.029865	0.035939	0.048458	0	0.172717	0.308865	0.130852	0.093156
CSS001107	0	0	0	0	0	0	0	0	0	0	0	0.231894	0	0.241877	0	0	0.81194	0.275493
CSS001111	0	0	0	0	0	0	0.127258	0	0	0	0.147152	0.093264	0	0	0	0.115499	0	0.07191
CSS001116	0.635188	1.17945	1.29627	0.38329	0.556375	0.717876	0.292264	0.521555	1.24761	0.245202	0.585442	1.24448	0.583987	0.578342	0.383498	0.486192	0.577968	0.674337
CSS001117	1.24208	1.40191	1.74417	2.54828	1.29958	2.21654	2.56317	1.97612	2.13066	2.08205	0.811758	1.70568	0.546005	1.18644	0.738713	3.00742	2.48145	1.98699
CSS001118	0	0	0	0	0	0	0	0	0	0.163626	0.081381	0	0.160693	0	0	0	0	0.148396
CSS001120	0.663412	4.21323	3.15888	0.988951	1.38251	0.817983	2.83045	2.39079	1.51833	2.18963	2.67099	3.02596	1.89455	1.52962	2.21779	4.3142	5.25508	4.31934
CSS001123	0.121749	0	0	0	0	0	0	0	0.071478	0	0	0	0	0.05446	0	0	0	0
CSS001127	0.507392	4.2402	2.99867	0.34876	1.93752	0.244007	0.938284	2.03632	1.01453	2.16705	1.51207	3.27353	0.590285	0.550608	0.223032	1.14012	1.65456	1.55628
CSS001128	1.10303	2.8663	1.71287	0.670698	0.042522	1.07726	2.06955	0.81179	1.49949	1.19888	2.60401	2.19061	0.523591	0.34765	0.382182	2.32742	2.0065	2.19358
CSS001134	1.04695	1.53344	0.78484	0.643213	0.306229	0.91246	2.10208	1.59255	0.503555	0.406652	2.62804	1.83808	0.577574	1.35186	0.555679	2.01411	0.976203	1.55641
CSS001137	0.457162	4.33325	3.08808	2.04796	2.68011	1.87477	2.73261	3.77286	2.34158	1.50915	2.37796	2.53357	1.54358	1.47585	2.38377	1.99497	2.50144	3.38393
CSS001141	0.132713	0.750707	0.239076	0.214321	0.072145	0.279149	0.29689	0.224379	0.141954	0.129706	0.185243	0.292697	0.161285	0.231721	0.176009	0.22988	0.123772	0.296455
CSS001143	0	0	0	0	0	0	0	0	0	0	0.180513	0.072774	0.099267	0	0	0.083995	0.109959	0.047158
CSS001144	0	0.271324	0	0.111764	0	0	0	0	0	0	0.177042	0	0	0	0.208922	0.144337	0.387606	0
CSS001147	0	0	0.196979	0	0	0	0.343727	0	0	0	0	0	0	0	0	0	0	0
CSS001151	0	0	0	0	0	0	0	0	0.219977	0	0	0	0	0	0	0	0.442563	0
CSS001156	0.641561	0.552322	0.645858	0.156908	0.129734	0	0.298176	0.734838	0.016013	1.91285	1.59963	2.14079	0.673336	0.842088	0.567872	1.7928	1.34195	0.697955
CSS001157	0.146853	0.602024	0.400456	0.051444	0.025826	0.09423	0.871144	1.683	1.08266	1.07683	0.921193	0.527388	0.127702	0.07401	0.056137	0.361143	0.76142	0.856424
CSS001162	0	0	0	0	0	0	0	0	0	0.269546	0.332149	0.119912	0	0	0	0.055463	0	0.155094
CSS001166	0	0	0	0	0	0	0.227353	0.191494	0.110714	0	0	0	0	0.680661	0	0	0	0.282069
CSS001168	0	0	0	0	0	0	0	0.88354	0	0	0	0	0	0	0	0.178429	0	0
CSS001171	0.034283	0.021057	0	0.014795	0	0.003086	0	0.03973	0	0	0.020508	0.011341	0.093058	0.004476	0.075205	0.05343	0	0
CSS001172	0	0	0.073119	0	0	0	0	0	0.045182	0.121553	0.17577	0.109126	0.068112	0.116259	0.097957	0.168795	0.211563	0.398042
CSS001174	0	0	0	0	0	0	0	0	0	0	0.045088	0	0	0.162952	0	0	0	0
CSS001181	0	0	0	0	0	0	0	0	0	0	0.022623	0.013521	0	0	0	0	0	0
CSS001194	0.015908	0.078943	0.131589	0.054257	0	0	0	0.058723	0	0.321654	0.324962	0.198514	0.151718	0.174651	0.100928	0.431203	0.207822	0.244848
CSS001195	1.95272	2.99075	3.57605	1.12225	2.33118	0.722375	1.84762	2.12465	1.44619	1.03134	0.658737	1.13984	2.50218	1.1177	1.74294	0.854102	1.2149	0.943793
CSS001199	0	0.158	0.138026	0.080837	0.190449	0.070984	0	0	0.191922	0	0.063564	0.397587	0.119927	0	0.13358	0	0	0.287419
CSS001200	0	0	0	0	0	0	0	0	0	0.544385	0.37035	0.511125	0.538877	1.36121	0.419007	0.60312	0.736541	0.282316
CSS001203	1.13005	2.68505	3.73353	0.267585	0.555366	0.217974	2.63057	1.56484	2.69144	0.126531	0.577678	0.519443	0.457716	0.29814	0.058508	0.687096	1.31393	0.447737
CSS001204	0.07389	0.285405	0.148732	0	0.050585	0.042785	0.398942	0.052412	0.154926	0.145884	0.347293	0.089354	0	0	0.273732	0.119872	0.318006	0
CSS001206	0	0	0	0	0	0	0.130392	0	0	0	0	0	0	0	0	0	0.234453	0.041891
CSS001207	0	0	0.1047	0	0.150018	0	0	0	0.091503	0.50761	0.286781	0.712643	0.981036	1.77732	1.17486	0.962004	0.843201	0.901379
CSS001211	0	0.060845	0	0	0	0	0	0	0	0.195775	0.055593	0.173997	0.385624	0.273828	0	0.091704	0.178303	0.176196
CSS001212	0	0.056449	0	0	0	0	0	0	0	0	0.099378	0.125631	0.08555	0	0.063475	0.105995	0.146528	0.072158
CSS001213	0	0	0	0	0.057887	0	0	0.059978	0	3.58207	3.04623	3.78977	2.63835	3.54016	3.51334	4.9432	5.61137	5.18269
CSS001215	0	0	0	0	0	0	0	0	0	0	0	0.025834	0.067343	0.013383	0	0.01239	0	0
CSS001218	2.51728	5.84471	3.69637	2.06358	2.53276	1.53457	3.72763	5.45688	4.06144	2.9692	3.74155	4.2888	2.21151	1.53479	2.60517	3.61289	4.3667	3.53635
CSS001220	0	1.87057	2.11566	0	0	0	0	0	0	0.151774	0.036833	1.84303	1.18548	0.066179	0.053076	0	0.053974	0.053795
CSS001223	0	0	0	0	0	0	0	0	0	0	0	0.043615	0	0.233466	0	0.066727	0	0.119814
CSS001226	0.043024	0	0.216939	0	0.094251	0.083263	0.138762	0.097657	0.209246	0.028409	0.09131	0.390276	0.055371	0	0.199861	0.159157	0.252401	0.48962
CSS001227	0	0	0	0.037587	0	0	0	0	0	0	0	0	0	0	0	0	0	0
CSS001231	1.02981	0	0.819171	0.515202	0.248446	0.71664	0.472519	1.07145	2.2581	0	0	0.777043	0.468718	1.05226	0.84161	0.780078	0.585154	0.750013
CSS001238	0	0.050842	0	0.28758	0.631336	0.045454	0.063295	0.066818	0.222871	0	0.09245	0.113913	0.076795	0.163967	0.099452	0.109079	0.034562	0
CSS001242	0	0	0	0	0	0	0	0	0	0.204996	0.035297	0.021453	1.14527	0.089207	0.012887	0.24692	0	0.069508
CSS001243	0	0	0	0	0	0	0	0	0	0.019801	0.012216	0	0.340317	0.023001	0.06182	0.149449	0	0.018989
CSS001246	4.05776	2.35103	2.09639	2.30775	1.4916	4.87908	3.42933	2.18454	3.96928	2.32647	3.06383	1.3567	1.30076	1.47642	0.652005	3.13327	2.62908	2.88504
CSS001247	0	0	0	0	0.082931	0	0	0	0	0	0	0	0	0	0	0	0	0
CSS001254	0.471947	1.06317	2.18336	0.475495	0.403044	0.210739	0.760056	0.626275	0.139561	2.25414	0.378925	0.900566	0.426019	0.609888	0.345554	0.228501	0.390402	0.488607
CSS001258	0.050338	0	0	0	0.088954	0	0.081176	0.057129	0.081666	0.066477	0.273151	0	0.138615	0.026304	0.065009	0.162859	0.082151	0.118337
CSS001264	0	0	0	0	0	0	0	0	0	0	0.035137	0.341852	0	0	0.051663	0.693314	0.052187	0.055543
CSS001266	0	0	0	0	0	0	0	0	0.04208	0	0	0	0	0	0	0	0	0
CSS001267	0.117065	0.577659	0.17594	0.202561	0.090827	0.065074	0.224595	0.125994	0.087205	0	0	0	0	0	0	0	0	0
CSS001271	0	0.026779	0	0	0.491818	0	0	0	0	0	0	0	0	0	0	0	0	0
CSS001277	0	0.04579	0	0	0	0	0	0	0.03441	0	0	0	0.07983	0	0	0	0	0
CSS001278	0	0.065277	0	0	0	0	0	0	0	0	0	0	0	0.098588	0	0	0	0
CSS001281	0	0.64538	0.529879	0.541721	0.485652	0.362726	0.477067	0.56657	0.239775	1.31563	1.39363	0.878737	0.795878	1.53008	1.6292	1.07109	0.842072	0.867934
CSS001284	0	0	0	0	0	0	0	0	0	0	0	0	0.126401	0	0	0	0	0
CSS001285	0	0.064472	0.106453	0.13694	0	0	0.108903	0.474113	0.150625	0.111218	0	0.441966	0.49142	0.293494	0.200839	0.337779	0.19683	0.295667
CSS001286	0	0	0	0	0	0	0	0	0.050637	0	0	0	0	0	0	0	0	0
CSS001290	0	0	0	0	0	0	0	0	0	0	0	0	0	0	0	0	0.201127	0
CSS001296	0	0	0	0	0	0	0	0	0	0	0	0	0	0	0	0.066679	0	0
CSS001297	0	0	0	0	0	0	0	0	0	0	0.04305	0.025903	0	0	0	0	0	0
CSS001299	0.151166	0.105416	0	0	0	0	0.117041	0	0.127511	0	0	0.078513	0.029039	0	0	0	0	0
CSS001300	0	0	0	0	0	0	0.129573	0	0	0	0	0	0	0	0	0	0	0
CSS001303	0.292284	0.994152	0.352837	0.686552	1.33449	0.652868	0.459638	0.267774	0	0.288614	0.383935	0.452735	1.03781	0.846949	1.04981	0.755123	0.542561	0.52397
CSS001305	0	0	0	0	0	0	0	0	0	0	0	0.179865	0	0	0	0	0	0
CSS001306	0.877141	3.99873	3.16699	1.31346	3.73887	0.791453	2.56641	2.82711	1.67839	2.02955	2.853	3.27184	1.72777	1.44906	1.8589	2.93252	3.28661	3.00472
CSS001307	0.283951	0.217958	0	0.053231	0	0.05294	0.409899	0.546476	0.269079	0.383033	0.646166	0.231216	0.013972	0	0.204335	0.485519	0.508531	0.487484
CSS001309	0	0.065863	0	0	0	0.019628	0	0.028853	0.027497	0	0.020438	0	0	0	0	0	0	0
CSS001313	0	0	0.05082	0	0.017501	0	0	0	0.050932	0.442263	0.691062	0.730474	0.518634	0.718415	1.11321	0.955191	0.944893	1.03676
CSS001315	0	1.57449	0.073374	0.155498	0	0	0	0	0	0	0	0	0.22077	0	0	0	0.194263	0.109762
CSS001319	0.030733	0	0	0.044549	0	0	0	0	0	0	0	0	0	0	0	0	0	0
CSS001327	0.093969	0	0.168598	0.043821	0.07806	0	0.032075	0.031698	0	0	0.325285	0.306526	0	0	0	0	0.085338	0.17386
CSS001338	0	0	0	0	0	0	0	0	0	0	0	0	0	0	0	0	0	0.140058
CSS001339	0	0	0	0	0.029328	0	0	0	0	0	0	0	0	0	0	0	0	0
CSS001349	0.401724	1.56871	0.945106	0.120373	0.131579	0.463847	0.692807	0.506457	0.317537	0	0.21379	0.13988	0	0	0.127964	0.53826	0	0.615026
CSS001350	1.56564	3.12736	2.55696	4.03946	3.39451	3.0969	2.84607	3.40709	3.618	2.0106	2.62446	2.86871	5.01953	3.13805	5.07477	2.61861	2.0458	2.72048
CSS001351	0	0.057581	0	0.093897	0	0	0.075777	0.079994	0.114352	0	0.138931	0	0	0	0	0.065403	0.139152	0.324181
CSS001358	0	0.180806	0.158684	0.175492	0	0.665072	0	0.062782	0.240701	0	0.106406	0.113696	0.483539	1.43543	0.953284	0.708741	0.542666	0.379741
CSS001363	0.125845	0.556136	0.228326	0	0.255928	0	0.204636	0.192635	0.068055	0.082543	0.764558	1.27169	0.205187	0.308453	0.810489	0.496283	0.63935	1.38528
CSS001364	0	0	0	0	0	0	0	0	0	0	0	0	0	0.053716	0	0	0	0
CSS001367	1.5396	3.03873	3.21016	0.942728	1.79348	1.22346	1.44694	2.04951	1.74149	0	0	0	0	0	0.037883	0.192919	0.141103	0.027468
CSS001368	0.601241	4.44589	0.858756	0.517192	0.179608	0.089673	1.32301	4.77331	1.44272	0.529163	0.774765	1.31299	1.52866	0.212099	0.113512	0.472124	0.307657	0.48374
CSS001371	0.8925	1.96219	0.525947	0.286805	0.399537	0.373989	0.79797	0.730079	0.104925	0.511603	0.675544	0.1877	0.08436	0	0	0.418781	0.33689	0.37208
CSS001375	0.090699	0.074669	0.113295	0	0.099346	0	0	0	0	0	0	0	0.114757	0.04576	0	0.162028	0	0.146316
CSS001379	0.785523	2.64082	0.653138	0	0	0.065001	0.960348	1.24961	0.306335	0.749458	1.25917	0.564352	0.376579	0.461014	0.338995	1.12233	0.760287	0.933862
CSS001396	0.137285	1.35814	0.323472	0.321386	0	0.070661	0.442778	0.312306	0.593608	0	1.16071	0.612032	0.298454	0.408447	0.212756	0.12484	0	0.382197
CSS001400	0.625172	0.874084	0.472395	0.021941	0.027061	0.013624	0.301948	0.407645	0.143543	0.710024	0.807765	1.02774	0.055244	0.510061	0.438555	0.733167	0.352536	0.366177
CSS001401	0	0	0	0	0	0	0	0	0	0	0	0	0.04418	0	0	0	0	0
CSS001407	0.078908	0	0	0.020138	0	0.034779	0.035591	0	0.020485	0.163433	0.148986	0.043872	0	0	0	0.170705	0.088341	0.20507
CSS001412	0	0	0	0	0.109417	0	0.065481	0	0	0	0	0	0	0	0	0	0	0
CSS001415	0.121296	0.788009	0.708782	0.409065	1.09981	0.131106	0.155788	0.466945	0.131104	0	0.034324	0	0.188594	0.304271	0.055077	0.045021	0.22786	0.160138
CSS001418	0.528595	1.06118	0.848	1.42987	0.848934	0.533024	0.745034	0.610721	0.648158	0.761872	0.470684	0.804901	1.0633	1.35461	1.39763	1.26633	1.31355	1.02934
CSS001422	0.771494	1.76233	2.54757	0.77155	0.539892	1.12636	2.16216	2.74207	0.883717	1.77949	2.10328	1.46105	1.13611	2.71437	2.38453	3.1843	2.94795	3.1913
CSS001427	0	0.136877	0.057437	0.086885	0	0	0	0	0	0	0	0	0.148879	0.057395	0	0.052779	0.129556	0
CSS001428	0	0.023171	0	0	0	0	0	0	0	0	0	0	0	0	0	0	0	0
CSS001431	1.36734	4.18512	2.9894	10.3552	7.14217	3.67896	2.53657	1.99668	1.90643	2.24071	3.22148	3.12668	9.4857	10.2755	11.2231	4.13765	4.16217	4.13017
CSS001432	0	0.020636	0	0	0	0	0	0	0	0	0	0	0	0	0	0	0	0
CSS001435	1.82513	1.88406	2.97614	1.38224	6.98008	2.79086	1.64436	1.38471	2.25305	1.22936	1.24957	1.62348	1.8113	2.69562	1.79301	0.98132	1.01642	1.30883
CSS001436	1.0594	3.4897	1.22689	0.03779	0	0	1.21723	1.3238	0.071169	1.29488	2.14712	1.75623	0.226782	0.172017	0	0.60569	0.396609	0.604271
CSS001441	0	0	0	0	0.245965	0.115579	0	0.169901	0.242874	0	0.267773	0.072413	0	0.07553	0.042396	0.243326	0	0
CSS001446	0	0.0252	0	0	0.039007	0.033843	0	0.015006	0	0	0	0.020355	0.810568	0.210107	0.174437	0.020338	0.025733	0
CSS001449	0.06312	1.47043	0.815639	0.549453	0.034569	0.59209	0.721564	0.204877	0.456263	0.258406	0.184616	0.277328	0.267854	0.031846	0.091828	0.489639	0.276053	0.292945
CSS001450	0.181826	0.339328	0.431091	0.460603	0.191142	0.483007	0.556479	0.277221	0.183681	0.240392	0.36788	0.087754	0	0.450478	0.141838	0.056617	0.143276	0.185897
CSS001453	0.065596	0.377428	0.213553	0.065557	0.164194	0.20988	0.140179	0.170527	0.416332	0.652663	0.787254	1.12945	0.408549	0.750041	0.704918	1.15845	1.10529	1.064
CSS001454	0	0	0	0	0	0	0	0	0.248824	0	0	0.358511	0.325669	0	0	0	0	0
CSS001459	0	0.03384	0.018943	0	0	0	0.044818	0	0	0	0	0	0	0	0	0	0	0
CSS001461	0	0.028739	0	0	0	0	0	0	0	0	0	0	0	0	0	0	0	0
CSS001465	0.219215	0.352633	0.160541	0.111941	0.108383	0.01533	0.143786	0.394101	0.107165	0.177857	0.11147	0.14937	0.234661	0.058907	0.138937	0.192109	0.22892	0.121808
CSS001472	2.63537	1.84019	3.14568	1.3704	1.51264	1.15348	3.72722	3.25824	6.01315	1.98669	0.69178	1.58161	1.18857	2.47791	1.55923	1.49544	1.63124	1.16831
CSS001478	0	0	0	0	0	0	0	0	0	0	0	0	0	0	0	0.02512	0	0
CSS001482	0.023559	0.040418	0.246386	0	0	0.036378	0.050656	0	0	0.227951	0.311866	0.037986	0.060641	0.457385	0	1.38679	0.57958	1.09337
CSS001483	0.255731	0	0.781578	0	0	0	0	0.432161	0	0	0	0	0	0	0	0	0	0
CSS001488	1.25719	1.82024	1.54206	0.584821	0.671678	0.410802	0.74992	0.796906	0.770081	1.18004	1.22003	1.50796	1.6128	0.69788	0.834639	1.25953	1.42827	1.24256
CSS001493	0	0.081718	0	0	0	0	0.284156	0	0	0	0	0	0	0	0	0	0	0
CSS001498	0	0	0	0	0	0	0	0	0	0	0.09214	0	0	0	0	0.07186	0	0
CSS001500	0	0	0	0	0	0	0	0	0.072186	0	0	0.048534	0	0	0	0	0	0
CSS001502	0	0	0	0	0	0	0	0	0	0	0	0	0	0	0	0	0.069736	0
CSS001503	0	0	0	0	0	0	0	0	0	0	0	0	0	0.110557	0	0	0	0
CSS001506	0	0	0	0	0	0	0	0	0	0	0	0	0.200592	0.119263	0	0	0	0.18406
CSS001509	0	0	0	0	0	0	0	0	0	0.02599	0	0.088849	0	0	0	0.084977	0.061617	0.0329
CSS001512	1.24931	1.36378	1.54554	0.640508	0.477296	0.506424	1.01023	1.08292	1.97011	0.377489	0.840726	0.607951	0.183197	0.788548	0.98987	1.18691	1.01613	1.06557
CSS001522	0	0	0	0	0	0	0	0	0.029769	0	0	0	0	0	0	0	0	0
CSS001528	0	0	0	0	0	0	0.911739	0	0.188863	0	0	0	0	0	0	0	0	0
CSS001539	0.121665	0.52348	0.55705	1.56096	1.06546	0.86342	0.426947	0.658499	0.294987	0.290495	0.63641	0.506365	0.679491	0.827425	1.11255	0.4661	0.345698	0.21454
CSS001540	0	2.15377	0.489241	0.690401	0	0.096157	1.13847	0.119018	0.235738	0.328959	0.516872	0.428541	0.162458	0.351628	0.065396	0.251588	0.066245	0.273273
CSS001541	1.68693	0.795663	3.52471	0.892292	0.095295	0	0.495827	0.553216	0.70097	1.15322	0.566356	0.921881	0.669242	1.7813	0	0.954396	0.842432	1.22039
CSS001548	0	0	0	0	0.326322	0	0	0	0	0	0	0	0	0	0	0	0	0
CSS001549	0.345883	2.40466	2.18057	2.88442	1.35564	1.04574	1.62175	2.04043	1.32301	2.52207	3.12448	3.54903	3.17002	2.92004	4.56454	4.99601	5.99088	5.50856
CSS001551	0	0	0	0	0	0	0	0	0.141614	0	0	0.124705	0	0	0	0.113723	0.130751	0.218983
CSS001552	0.247875	0.351024	0.41287	0.559717	0.668008	0.315335	0.193851	0.512071	0.188214	1.10856	1.32709	1.49739	2.06488	1.53233	2.49805	2.27018	2.01956	2.35973
CSS001557	0.112757	0.460326	0.322827	0.161622	0.105863	0	0.069386	0.144688	0.034844	0	0	0.043201	0.146938	0.129383	0.467565	0.016544	0.122932	0.217984
CSS001559	0.474431	2.09142	0.719055	0.222959	0.047667	0.055905	0.718443	1.25064	0.323433	0.120662	0.555345	0.797008	0	0.077376	0.05955	0.446726	0.618161	0.929726
CSS001563	0	0.044812	0	0.389559	0.305649	0.119062	0.182467	0	0	0	0	0	0	0	0	0	0	0
CSS001564	0	0	0	0	0	0	0	0	0.124911	0	0	0	0	0	0	0	0	0
CSS001573	2.20623	0.799671	0.841821	0.710862	1.74947	1.43423	1.20951	1.99518	2.41046	0.510755	0.43859	0.16779	0.316381	0	0.296595	0.265147	0.456036	0.717155
CSS001574	0	0	0	0	0.114139	0	0	0	0	0.118181	0	0	0.075697	0.135356	0.103667	0	0	0
CSS001575	0	0	0	0	0	0	0	0	0	0	0.030406	0.020806	0	0	0	0.048171	0.007401	0.030685
CSS001576	0.222403	0.419833	1.12842	1.61072	1.66591	0.415118	0.967589	0.30363	0.144381	0.613258	0	0.127402	5.1184	3.82862	1.64743	0.548098	0.684499	0
CSS001577	1.48077	2.65067	2.61172	1.99459	1.65805	1.46152	1.725	2.90877	2.23391	2.84795	3.42504	3.18473	2.30605	2.9867	3.03219	3.94746	3.12446	2.86371
CSS001579	1.60068	3.60811	2.74523	3.22832	0.930743	1.56146	1.11605	1.88823	2.98401	1.03889	0.890784	0.932261	1.28712	1.09444	1.293	1.05909	0.669009	0.603274
CSS001580	0.772983	0.76257	0.863901	1.81587	3.20431	1.24264	2.25461	4.53416	2.99807	0.363952	0.243615	0.267326	0.491638	0.639087	0.752414	0	0.194661	0.344841
CSS001581	0	0	0	0	0	0	0.046653	0	0	0	0	0	0	0	0.047412	0	0.025135	0.054408
CSS001586	0	0	0	0	0	0	0	0	0	0	0.067072	0	0.081621	0	0	0.035723	0	0
CSS001588	0	0	0	0	0	0	0	0	0	0	0	0	0.12734	0	0	0	0.122293	0
CSS001589	0	0.504219	0	0	0	0	0	0	0	0	0.254891	0	0	0	0	0.095552	0	0.132659
CSS001598	0.275597	1.05225	0.498924	0.561559	0.098672	0.319911	0.883396	0.420249	0.411124	0.722445	2.03045	2.32748	2.25708	1.80699	1.91832	2.8626	2.37118	3.40958
CSS001603	1.72765	4.03112	3.09675	0.984342	1.0471	0.254217	3.88652	1.63552	2.74344	0.525718	2.26465	3.01546	2.23364	2.0567	2.65379	3.23599	2.19705	2.38556
CSS001604	1.54087	4.2943	2.96501	2.41698	1.15313	0.982255	3.35382	1.47167	1.56776	0.804205	1.4287	1.97769	1.44402	2.0835	2.56103	2.29747	2.42342	2.32196
CSS001606	0.749614	0.901206	0.86314	2.67651	2.88019	2.81686	2.1033	1.48732	1.86458	1.35316	1.35522	1.35731	1.31195	1.44257	2.39644	0.731857	1.45286	1.19425
CSS001608	0	0	0	0	0.038821	0	0	0	0	0	0	0	0	0	0	0	0	0
CSS001611	0.503276	0.343566	0.463444	1.22563	1.27392	1.7598	0.472358	0.437637	0.950423	0.479702	0.674196	0.584597	1.337	1.69499	1.5583	0.622786	0.727965	0.573471
CSS001617	0	0.34426	0.145094	0.223777	0.318104	0.176588	0.267452	0.392058	0.159247	0	0	0.046489	0	0.048491	0	0.111477	0.107577	0.056435
CSS001618	0.247503	0.147016	0.145961	0.17563	0.055933	0.438156	0.207692	0.276588	0.04295	1.6542	1.4341	1.3765	0.955638	0.942783	1.14735	1.93865	1.4356	1.01507
CSS001624	1.7043	3.822	2.85681	1.50803	0.991174	0.228431	5.00611	2.22567	4.05825	1.48615	1.15136	2.27204	1.01941	0.700471	0.882379	2.63567	3.18359	2.272
CSS001625	0	0	0	0	0	0	0	0	0	0	0	0	0	0	0	0.076572	0	0.206928
CSS001638	3.0447	2.09356	1.46127	1.13358	0	0.05981	1.07744	1.59785	1.14763	0.132293	0.131802	0.277489	0.519182	0.168584	0.019406	0.071884	0.188575	0.083732
CSS001641	0	0.272438	0	0	0	0	0.0444	0.054538	0.066797	0.190388	0.046284	0.167982	0.468195	0.096982	0.167378	0.089033	0.056421	0.090377
CSS001645	0.084845	0.265344	0.980133	0.050062	0.246316	0.162938	0.145444	0.046885	0	0.35093	1.20975	1.14991	0.555138	0.615392	0.343377	1.10609	0.806504	0.790634
CSS001646	0.533505	1.18872	0.803931	1.25958	1.63594	2.09993	0.677825	0.885502	0.639669	0.614703	0.784103	0.473588	1.14601	1.07746	0.743818	0.816332	1.23084	0.498037
CSS001650	0.599235	0.389666	0.502689	0.25625	0.119331	0.186548	0.725412	1.48568	1.44399	0	0	0	0	0	0	0	0	0
CSS001653	0	0	0	0	0	0	0.058173	0	0	0	0	0	0	0	0	0	0	0
CSS001655	0	0.05709	0	0	0.082757	0.029166	0	0.042874	0.059109	0	0	0	0	0	0	0	0	0
CSS001657	0	0.185574	0.260921	0	0.043005	0	0.08442	0	0.168426	0	0.063979	0.280805	1.09825	0.097849	0.49196	0.079612	0	0.182544
CSS001658	0	0	0	0	0	0	0	0	0	0.18977	0.505947	0.527487	0	0.028616	0.121911	1.3256	1.3224	1.18243
CSS001659	0.774848	1.1938	0.879553	0.98268	0.729803	1.35319	1.04449	1.25299	1.49434	0	0.245738	0.047233	0.193253	0.309433	0.420201	0.260925	0	0.291109
CSS001660	0.333193	0.454586	0.714599	0.658231	0.418426	0.336586	1.03977	0.122201	0.409934	0	0	0.148842	0.093633	0.036096	0	0.126334	0.08428	0.045
CSS001661	0.732226	1.67121	1.73667	1.35945	0.246341	1.2383	1.79542	0.988478	1.67191	0.818581	1.11278	1.01133	1.00623	1.1566	1.62544	0.980888	1.07756	1.1302
CSS001664	0	0.061027	0	0.414968	0.816727	0	0	0	0.077891	0	0.26072	0.122989	0.329737	1.20757	0.355647	0.445724	0	0.481102
CSS001665	0.142366	0.33501	0.859851	0.169916	0.081031	0.155556	0.581081	1.2046	1.90352	0.307288	0.345672	0.252077	0.636013	0.579273	0.688033	0.719947	1.11818	0.98796
CSS001666	0	0	0.256693	0	0	0.050582	0	0	0.07086	0	0	0	0	0	0	0	0	0
CSS001667	0	0	0	0.061858	0.074849	0	0	0	0	0	0	0.085528	0	0.074887	0.174169	0.356738	0	0.13398
CSS001670	2.72002	2.87393	2.45066	0.250666	0.165828	0.175816	0.408947	1.28936	0.369179	2.0479	4.49334	4.17354	1.02939	2.22113	1.19315	1.4448	0.796751	1.22983
CSS001671	0.185964	0.41524	0.230388	0.349431	0.042962	0.272487	0.126432	0.384205	0.188811	0.162745	0.338804	0.376913	0.164588	0.019822	0	0.244497	0.24517	0.146381
CSS001676	1.2012	2.27983	1.97442	0.333698	1.39359	1.09986	1.15731	2.28458	0	1.75717	2.40888	1.15909	1.40415	0.713974	0.954749	2.11156	0.857591	1.91191
CSS001680	0	0.356246	0.304477	0.171762	0.15413	0	0.115383	0.354559	0.152116	0	0	0.111589	0	0	0	0.257989	0.262427	0.107741
CSS001681	0	0.026996	0	0.081354	0	0.022153	0.036138	0	0.086298	0	0	0	0	0	0	0	0	0
CSS001685	0	0	0.059264	0	0	0	0	0	0	0	0	0	0	0	0	0	0	0
CSS001686	1.94746	2.4982	2.55174	1.82369	1.13566	1.14453	1.28496	0.839031	0.594192	2.76995	1.94929	3.34955	4.50179	4.69733	2.66533	3.02237	1.67767	2.2646
CSS001693	0.15037	0.42038	0.468596	0.238821	0.263903	0.033238	0.231481	0.06818	0.433717	0.369632	0.234433	0.444856	0.564373	0.459747	0.29942	0.447029	0.568022	0.221299
CSS001698	0.650244	0.679767	0.541296	0.287284	0.145395	0.34553	3.12121	1.69496	4.0912	0.347241	0.168476	0.207662	0.216039	0	0.023977	0.340799	0.506683	0.55963
CSS001702	0.19005	1.97899	3.61701	0.306845	0.292044	0.106841	1.48751	1.74018	0.974426	2.38306	1.09877	1.58109	0.069496	0.330017	0.15897	1.37676	1.44849	1.42044
CSS001706	0	0.126411	0	0.147502	0	0.154389	0	0	0.057321	0	0.592034	0.385961	0	0.146518	0	0.57952	0.479172	0.43895
CSS001707	0.175889	0.657915	1.62914	0.23948	0.326752	0.179897	0.466705	0.540437	0.398171	0.170931	0.153338	0	0	0	0.058151	0.217146	0	0.124336
CSS001708	0	0	0	0	0	0	0	0	0	0	0	0	0	0	0	0	0	0.090421
CSS001709	0.183454	0	0.316585	0	0	0	0.192417	0.26271	0.200355	0.059091	0.124698	0	0	0	0.136605	0	0	0
CSS001710	1.17483	1.3712	1.33622	0.254143	0.024192	0.466987	1.04531	1.29565	0.363413	1.82665	1.33518	1.67015	0.522974	0.584198	0.239508	1.13844	1.87862	1.5448
CSS001719	0	0	0	0	0	0	0	0	0	0	0.062496	0.026614	0	0.018589	0.042538	0	0.047872	0.045655
CSS001721	0	0	0	0	0	0	0	0	0	0	0.031431	0	0	0	0	0	0	0
CSS001723	0.171641	0.153469	0.208586	0.130621	0.520076	0.055162	0	0.085157	0.125595	0.183902	0.279406	0.463778	0.405585	0.135602	0.104144	0.562365	0.310667	0.209969
CSS001724	0	0.128984	0.129959	0.025437	0.078431	0	0	0	0.030359	0	0	0	0.03736	0.057803	0	0.046067	0	0
CSS001725	0	0	0.002237	0	0	0	0	0	0	0.045342	0.079776	0.225006	0.173359	0.167191	0.228625	0.029392	0.460327	0
CSS001726	0.295475	0.048014	0.59193	0.052906	0	0	0.62379	0.155049	0.185562	0.025437	0	0.115261	0	0.012022	0	0.055277	0	0
CSS001736	0	0	0	0	0	0	0	0	0	0	0	0	0	0	0.149098	0	0.10849	0
CSS001738	0	0	0	0	0	0	0	0	0	0.062009	0.251588	0.1233	0.159925	0.060534	0.028574	0.730736	0.398527	0.822578
CSS001740	2.96421	2.66023	3.37681	4.05206	2.25836	4.61048	1.81948	3.61544	2.45652	4.2241	2.56822	2.36747	4.38119	4.46502	3.61383	2.06632	3.45393	2.66998
CSS001741	0	0	0	0	0	0	0	0	0	0	0	0	0.07838	0	0	0	0	0
CSS001746	0.929329	3.00314	2.90137	3.92348	7.82627	3.8805	1.3837	1.9408	1.0837	1.51939	3.09393	2.87499	2.17054	2.54557	2.5411	2.64939	1.96445	2.54238
CSS001747	1.03214	5.831	3.81904	1.2902	1.2854	0.376742	0.73834	1.21519	0.89575	0.485648	0.9644	1.5156	0.89653	0.538265	0.406309	0.339395	0.705758	0.608687
CSS001755	0	1.55981	0.47526	0.337677	0	0.413713	0.484393	0.554555	0.105623	0.030194	0.218355	0.175917	0.497047	0.159996	0.053149	0.063646	0.024696	0.227513
CSS001756	0.802245	4.85931	3.32121	1.7298	3.82006	2.20655	3.95721	4.83041	4.20001	2.87801	2.73443	2.23527	1.23156	0.941467	2.62787	2.7064	2.69248	2.83355
CSS001762	4.14782	0.938875	0.764401	1.48665	0	0.047878	1.15444	1.40484	1.17754	0.421113	4.24824	0.917767	0.783885	0.953259	0.267975	2.35444	0.818933	0.846285
CSS001764	0.018871	0.367831	0.095216	0	0.061803	0	0.249706	0.021417	0.02041	0	0	0.027384	0	0	0	0.035021	0.066468	0.045743
CSS001768	0.070824	2.59538	0.938158	0.272407	0.298705	0.077574	0.173631	0.618692	0.163226	0	0.202307	0.114749	0.311334	0.118754	0	0	0	0.050291
CSS001776	3.07506	4.30571	4.33899	1.52411	0.859522	1.96756	3.45369	4.48725	3.54995	3.07152	3.76687	4.41291	2.52714	1.90507	1.6499	4.85703	3.74693	3.16013
CSS001778	0	0	0	0	0	0	0	0	0	0	0	0.105447	0	0.030124	0	0.025623	0	0
CSS001779	0.328702	0.119577	0.118841	0.06819	0	0.053037	0.042696	0	0.116835	0.130419	0.270878	0.383307	0.832152	0.486769	0.947223	0.81274	0.407375	0.51785
CSS001783	0	0.324855	0	0	0	0	0	0	0	0	0	0	0	0	0	0.488937	0.189696	0
CSS001784	0	0.07748	0.154556	0	0	0	0.015462	0	0	0.214872	0.270408	0.128536	0	0.059531	0.102688	0.162415	0.224803	0.184862
CSS001786	0	0	0	0	0	0	0.044215	0	0	0.299289	0.577805	0.415278	0.274747	0.117583	0.037345	0.817506	0.812496	0.684575
CSS001791	0	0	0	0	0	0	0	0	0	0	0	0.15734	0.028385	0	0.039937	0	0.015061	0
CSS001792	0.171162	0.030685	0.025663	0	0	0	0	0	0.025473	0	0	0.112855	0.073947	0	0	0.054658	0	0
CSS001793	0	0.16801	0	0	0	0	0	0	0	0	0	0	0	0	0	0	0	0
CSS001795	0.041102	0.525183	0.359703	0	0.055044	0	0.154603	0.390646	0.319883	1.61666	1.82327	3.31244	0.465974	0.175236	0.171656	2.58478	2.28904	2.1132
CSS001796	0.696697	0.929297	1.34241	0.574076	0.063227	0.253588	0.760715	1.22788	0	0.046191	0.389825	0	0	0.078185	0.04518	0.216052	0	0.341773
CSS001800	0	0.238881	0.112959	0	0	0	0	0	0	0.293484	0.078667	0.974908	0.137643	0.335242	0.250068	0.304819	0.394884	0.941125
CSS001803	0	0	0	0	0	0	0	0	0	0	0	0	0	0	0	0	0	0.360646
CSS001805	1.10004	5.63087	2.56439	0.419824	1.90823	0.39593	2.21707	4.80164	3.40299	1.75011	2.36979	2.56453	1.71929	1.13402	0.862437	2.98537	2.59365	3.66939
CSS001806	0.050843	0	0	0	0.031222	0.015665	0	0	0	0	0	0	0	0	0	0	0	0
CSS001807	0.456048	0.529819	0.45647	0.205607	0.308034	0.174162	0.469561	0.44259	0.456826	0.386201	0.41651	0.495916	0.094141	0.220651	0	0.273702	0.288496	0.532881
CSS001808	1.11315	2.32735	2.5849	2.00477	0.733174	1.97407	1.40052	2.17675	1.84825	1.49907	1.4863	1.74895	0.450934	0.473584	1.26282	2.30877	2.50297	2.85375
CSS001809	0	0.054929	0	0.253368	0.240548	0.197305	0	0.067226	0	0.21057	0.034585	0	0.210224	0	0.153869	0.079823	0	0
CSS001810	0	0	0	0	0	0	0.064425	0.068011	0	0.079139	0	0	0	0	0	0.055606	0	0
CSS001811	1.80796	1.18507	4.0244	2.00712	0.531504	1.84867	2.58397	1.83151	2.5648	1.25606	0.403733	1.07161	1.42552	1.39032	0.670728	1.77486	1.21639	1.76541
CSS001812	0.293015	0.354503	0.324229	0.045734	0.05603	0.039758	0.509709	0.272155	0.312983	0.24541	0.041398	0.203621	0	0	0	0.07088	0	0.321968
CSS001816	0.350236	0.124157	0.659174	0.056884	0	0	3.70195	0.230063	0.600269	0.269958	0.802762	0	0.266639	0.326252	0.118798	0	0.534012	1.38485
CSS001821	4.00925	6.80054	5.78458	4.40125	3.46024	2.42761	4.27221	5.48983	4.46272	3.79579	4.65217	5.10987	4.51649	3.65872	4.42237	5.00598	5.37712	5.09426
CSS001824	0.615381	0.483239	0.790807	0.435635	0.612304	0.688376	0.578826	0.356581	0.438629	0.319927	0.459371	0.426106	0	1.19764	0.284401	0	0.801473	0.157782
CSS001829	0	0.022407	0	0	0	0	0	0	0	0.1028	0.020859	0.397448	0.131094	0.229708	0.060318	0.048154	0.110079	0
CSS001830	0.436076	1.75841	1.77218	0.424519	0.082929	0.640271	0.861285	0.688408	0.999708	0.116029	0.098264	0.258575	0.078463	0	0	0.039044	0	0.041611
CSS001839	0	0	0	0	0	0	0	0	0	0.06242	0	0	0	0	0	0	0	0
CSS001841	0	0	0.390981	0	0	0	0	0	0	0	0	0	0	0	0	0	0	0
CSS001842	0	0	0	0	0	0	0	0	0	0	0	0	0.080704	0	0	0	0	0
CSS001843	0.500615	1.27014	0.361801	0.234009	0.2928	0.142184	0.425239	0.599701	0.320683	0.162139	0.518454	0.443265	0.599723	0.119906	0.225575	0.826661	0.592298	0.497134
CSS001844	0	0	0	0	0	0	0	0	0	0	0	0	0	0	0.191821	0	0	0
CSS001847	0	0.010667	0	0	0	0	0	0	0	0.146494	0.275207	0.461285	0.254261	0.246554	0.142238	0.386204	0.418568	0.340113
CSS001849	0	0	0	0	0	0	0	0	0	0.113526	0.10049	0.171754	0.267662	0	0.261207	0.114177	0.112867	0.487856
CSS001851	0.124389	0.170519	0.27903	0.382506	0.185025	0.166351	0.412324	0.422808	0.376235	0	0.144001	0.223523	0.100171	0.119964	0.148749	0.400773	0.143618	0.176197
CSS001855	0	0.035925	0.481008	0	0	0	0.220094	0	0	0.164819	0.148649	0.138849	0	0.163997	0.096224	0.56218	0.194074	0.125704
CSS001860	1.75008	3.88012	1.59778	0.222117	0	0.369133	1.50465	1.98288	1.72588	0.774202	1.86227	1.57052	0.243482	0.753636	0.380408	1.35724	0.310641	1.6666
CSS001862	0	0.633144	0.139537	0	0	0	0.221463	0.079072	0	0.09201	0.250922	0.063807	0	0	0	0	0.079892	0.085315
CSS001865	0.802721	2.56466	1.84515	2.69179	0.474298	1.03803	1.35961	0.754056	0.462905	1.43865	1.35425	2.3044	2.97974	1.65417	2.63082	2.59465	1.84488	1.88584
CSS001869	1.26075	1.04973	1.04796	1.86151	2.16935	1.5438	0.890712	1.37293	1.27385	2.35812	1.52924	1.28827	2.77885	2.03965	2.30666	1.43209	1.76063	1.41947
CSS001874	0.84321	0.104188	0.606457	0	0	0	0.512205	0	0	0.212444	0	1.08601	0.091615	0.078041	0	0	0	0
CSS001876	0.128406	4.10072	2.91305	0.872673	0.774522	0.635569	1.56504	2.60718	0.951102	0	0.104204	0.150786	0	0	0	0.051729	0	0.235343
CSS001881	0.234812	0.626066	0.549315	0.102358	0.1929	0.067076	0.463768	0.197648	0.126984	0.998772	0.985674	1.3978	0.642433	0.679005	1.64232	1.70122	1.30172	1.64597
CSS001882	0	0	0	0	0	0	0	0	0	0.056441	0	0	0	0	0	0	0	0
CSS001884	0.259848	4.59561	1.10164	0.046016	0.028519	0.060171	0.200701	0.649499	0.139772	0.240808	0.687516	0.371447	0	0	0	0.024079	0.305085	0.38586
CSS001887	0.086885	0	0	0	0.037765	0	0	0	0.037291	0	0.055434	0.100064	0.089945	0	0	0	0	0.080116
CSS001888	0	0.922801	0.435698	1.23898	2.1531	1.42352	0.807895	0.100792	0	0.40646	0.623766	2.17297	1.04727	0.793115	0.122867	0.539489	0.126224	1.20456
CSS001891	0.064519	0.153687	0	0.302844	0.659036	0.037383	0	0	0	0	0	0.097145	0.950445	2.37586	0.779603	0	0	0.772014
CSS001895	2.09473	3.99686	4.01591	8.0209	5.25505	3.10444	2.85726	1.59719	1.3511	1.59065	2.28652	3.24611	5.76166	5.15076	5.75356	4.3569	4.0652	3.27407
CSS001902	0.619124	2.10024	1.18117	1.87533	2.63577	1.5911	2.53944	1.47232	0.512496	0.214975	0.599792	0.788645	1.05158	0.656963	0.376568	0.690512	0.681375	0.604876
CSS001905	0	0	0.188828	0.244167	0	0	0	0.173119	0.030316	0	0	0	0	0	0	0	0.12642	0
CSS001906	0	0	0	0	0.037579	0	0	0	0	0	0	0	0	0.031777	0	0	0.052343	0
CSS001913	0.060486	0	0	0.107079	0	0	0.129838	0.136836	0.130188	0	0	0	0	0	0	0	0	0
CSS001914	0.467927	0.674546	0.407269	0.803843	0.582136	0.235599	0.377838	0.191378	0.28085	0.150013	0.185776	0.18818	0.381154	0.316745	0.51414	0.218169	0.27559	0.322821
CSS001915	1.2482	3.70035	1.47036	1.00035	3.75825	0.184944	1.90351	2.40277	0.777646	0.213676	0.718815	0.567793	0	0.175784	0.041374	0.237351	0.211076	0.202863
CSS001918	0.237099	0.270898	0.618058	0	0.330513	0	0	0.058509	0	0	0.086603	0.088456	0	0	0	0.050545	0	0
CSS001925	0.777623	1.88335	0.404849	0	0	0	1.53721	0.22729	0	0	0.9888	0.741453	0.622093	0.225247	0.112385	0.804697	0.296367	0.378643
CSS001928	0.10679	0.27409	0.086155	1.42527	1.10991	0.933163	0.183449	0.145566	0.846194	0.619702	0	0.123808	0.557692	1.3548	0.148749	0.630967	0.200344	0.426102
CSS001930	1.13618	3.03899	2.60891	3.87314	1.85517	1.45411	2.35698	2.41505	1.79066	2.55721	3.52299	4.16848	3.53419	3.18614	5.12736	6.06436	7.0669	5.7139
CSS001935	0.096424	0.635213	0.553803	0	0	0	0.331357	0.030797	0.02935	0.21433	0.186009	0.513843	0.435373	0.054765	0	0.09132	0	0.31256
CSS001936	0.630195	0.258702	0.597848	1.09793	1.20128	0.32309	0.86689	0	1.04495	0.985728	0.868687	1.30567	1.17712	2.17672	1.12267	2.0977	2.34083	1.10164
CSS001938	0.096804	0.033996	0	0	0	0	0	0	0.160541	0.363068	0.036316	0.509454	0.668805	0.028653	0.031504	0.146714	0.212916	0
CSS001939	0	0	0	0	0	0	0	0	0	0	0	0	0	0.476092	0	0	0	0.090269
CSS001940	0	0	0	0	0	0	0	0	0	0.26584	0.196756	0.487965	0.659922	0.414329	0.280025	0.218894	0.297526	0.000129
CSS001942	0.575172	0.578441	0.089461	0.073288	0	0.343797	0.79239	0.350579	0.172998	0.514562	0.764557	0.718226	0.106383	0.161941	0	0.273109	0.237001	0.212348
CSS001943	0	0	0	0.061303	0	0	0	0	0	0	0.029197	0.043874	0.045215	0.046228	0.026743	0.030234	0	0
CSS001944	0	0	0	0	0	0	0	0	0	0	0	0	0	0	0	0	0	0.256008
CSS001947	0.023582	0.085017	0.024979	0	0.026372	0	0.026593	0.026763	0.130024	0	0	0	0	0	0.028751	0	0	0
CSS001954	0.175291	0	0.595483	0	0	0.067181	0.177431	0.122984	0.529355	0	0	0	0	0	0	0	0	0
CSS001957	0	0	0	0.104872	0.252054	0.142489	0.122898	0.217397	0	0.746216	1.39363	1.33882	1.21252	1.62173	1.25181	2.0486	1.81346	1.77591
CSS001959	0	0.017047	0.029236	0	0.143307	0	0.021222	0.015899	0.08526	0	0.063477	0	0	0.019919	0	0	0.018309	0
CSS001961	0	0	0	0	0	0	0	0	0	0	0.01725	0	0	0	0	0	0	0
CSS001962	0.94736	2.46681	1.85613	2.42508	2.59773	1.26002	1.16896	1.45443	0.696259	0.876015	1.05698	1.71209	3.25391	3.99762	4.74198	1.97863	2.18014	2.36395
CSS001967	0	0.04347	0	0	0	0	0	0.057129	0	0.166193	0.040467	0	0.007441	0.468153	0.170453	0.416021	0.321708	0.229731
CSS001969	0	0	0	0	0	0	0.038811	0	0	0	0	0.109197	0.048735	0	0	0	0	0
CSS001970	0	0.440048	0.288405	0.587277	0.666023	0.375589	0	0	0.162932	0	0.107146	0	0.679966	0.309047	0.480262	0.496261	0	0.118081
CSS001971	0	0	0.031801	0.259232	0	0.0671	0	0	0.096993	0	0.085643	0.175909	0.069666	0	0	0.070574	0	0
CSS001972	0.306082	0.736859	0.712247	0.549006	0.529014	0.290406	0.818751	1.12459	0.678098	0	0	0	0	0	0	0	0	0
CSS001973	0	0.076146	0.137856	0.125304	3.80533	0.153986	0.073384	0.345946	0.296295	0.090747	0.275284	0	0.44607	0.378019	0.358212	0.343168	0.201025	0.638286
CSS001983	0.313214	2.03915	0.528435	2.08098	0.22744	0	0	0.80933	0.095656	0.415482	0.630045	0.202908	0.677118	0.306529	0.487566	0.429787	0.613176	0.394456
CSS001988	0	0	0	0.040519	0	0	0	0	0	0.027649	0	0	0	0	0.00707	0.134059	0	0
CSS001992	0	0	0.019895	0	0	0	0.06086	0	0	0	0	0	0.105964	0.051551	0.020883	0	0.046263	0.024619
CSS001996	0	0.013977	0.624032	0.091519	0.151885	0.011154	0.101265	0.055109	0	0.064126	0.065059	0.070411	1.83721	0.699611	0.30897	0.349041	0.330214	0.248299
CSS002003	0	0	0.079516	0	0	0.056306	0	0	0	0	0	0	0	0	0	0	0	0
CSS002008	0	0	0	0	0	0	0	0	0	0.085238	0.309563	0.492251	0.266351	0	0	0	0	0.080656
CSS002009	0.880742	1.70898	1.25204	0.095248	0.09002	0.050182	0.265065	0.917176	0.533332	1.04772	1.17822	2.30198	0.323029	0.399597	0.461696	0.87063	1.25311	0.747052
CSS002010	0	0.144123	0	0	0.616755	0	0	0	0	0	0	0	0	0.329039	0	0	0	0.219685
CSS002015	1.59542	1.33924	0.868382	0.754207	0.978624	0.981842	0.959338	0.189313	0.827357	2.8175	0.795482	1.96271	3.99635	0.877407	0.291708	0.95364	0.456213	0.584996
CSS002016	0.132508	0.076636	0.122734	0.067633	0.023968	0.070397	0.069755	0.004494	0.065893	0.329737	0.110034	0.264437	0.258004	0.030328	0.077893	0.38168	0.143178	0.056525
CSS002021	0	0.187895	0.125898	0	0.063429	0	0	0	0	0	0.089536	0.046525	0	0	0	0.057844	0	0
CSS002031	0.412496	0.179011	0.203665	0.131049	0.152292	0.197164	0	0.147252	0.626033	0	0	0.592278	0.406481	0	0	0.341617	0	0.673394
CSS002036	0	0	0	0	0	0	0	0	0	0.066125	0	0.04417	0	0.04469	0	0	0	0
CSS002037	0	0	0	0	0	0	0	0	0	0.466415	0.401457	0.85075	0.392494	0.348922	1.21163	1.36204	1.08588	1.12495
CSS002057	0	0.22653	0.337968	0	0	0	0	0	0	0	0	0	0	0	0	0	0	0
CSS002059	0	0	0	0	0	0	0	0	0	0.221624	0.459372	0.714406	0.65308	0.509003	0.455634	0.434079	0.698282	0.645764
CSS002062	0	0	0	0.038619	0	0	0	0	0	0.691362	0.093777	0.229726	0.147966	0.171699	0.065265	0.078945	0	0.15479
CSS002070	0	0	0	0	0	0	0	0	0	0	0	0	0.031951	0	0	0	0	0
CSS002077	0	0.023192	0.038219	0.008526	0	0.008876	0	0	0	0	0	0	0.277136	0	0	0	0	0
CSS002078	0	0.07425	0	0	0	0	0	0	0	0	0.130597	0	0	0	0	0.163213	0	0
CSS002079	0.162036	0	0.306862	0	0	0	0	0	0.250767	0	0.057464	0.222063	1.24648	0.611083	0.076257	0.390881	0.134329	0
CSS002080	0.394301	1.89392	1.8419	2.3685	2.16591	1.09754	1.8693	1.53713	1.64396	0.746782	0.914849	0.866251	1.47768	0.980551	1.35242	1.49509	1.35933	1.40611
CSS002081	2.37565	3.8048	3.05936	2.88158	1.72237	2.50591	2.29058	2.49839	2.19319	2.09532	1.90595	2.41594	2.56939	2.12417	2.56803	2.58485	2.14894	2.20374
CSS002082	0.009276	0.276966	0.193059	0.179012	0	0.227582	0.10319	0.193658	0	0	0	0	0	0	0	0	0.037564	0
CSS002083	0.247558	0.188094	0.350685	0.489729	0.307988	0.191226	0.389481	0.443472	0.541315	0.037771	0	0.036585	0	0.172585	0.03147	0.034265	0.11074	0.095706
CSS002084	0.400117	0.969567	1.30221	1.34738	1.42956	1.83176	1.47862	1.15734	1.35568	1.0421	1.61991	1.07019	0.794313	0.643424	1.60929	1.31398	1.71092	1.30834
CSS002093	0	0	0	0	0	0	0	0	0	0	0	0	0.15838	0	0	0	0	0
CSS002098	0	0	0	0	0	0	0	0	0	0	0	0	0	0	0	0.042559	0	0
CSS002101	0.109336	0.564192	0.597218	0.501188	0.302809	0.224394	0.270762	0.215231	0.670545	0.26691	0.416602	0.729452	1.16918	0.738702	0.548478	0.905535	0.656848	0.733902
CSS002102	0	0	0	0	0	0	0	0	0	0.022457	0	0.032278	0	0	0	0.053792	0	0
CSS002105	0.540322	0.248242	1.14174	0.479311	1.47676	1.82029	0.712108	0	0.805549	0.418301	0.681338	0.279326	2.85174	1.9827	1.55667	1.36567	0.662233	0.578012
CSS002108	0.429714	0.264353	0.324412	0	0.268364	0	0.319131	0.90199	0.852758	0.163071	0.405655	0.159683	0	0	0	0.501834	0.763281	0.554676
CSS002109	0.509293	0.092162	0.677752	0.123739	0.589488	0.566527	0.368784	0.087636	0.413489	0.504963	0.678595	0.298165	2.70091	2.41788	1.46472	1.59339	0.577359	0.657611
CSS002118	0	0	0.072358	0	0	0	0	0	0	0	0	0	0	0	0	0	0	0
CSS002123	0.132414	0.63101	0.79721	0.319978	0	0.014977	0.347089	0.354302	0.638187	0	0	0	0	0	0	0	0	0
CSS002125	0	1.54433	0	0	0	0	0	0	0	0.10608	0.235195	0.264211	0	0	0	0.062113	0.141466	0.100376
CSS002129	0.074656	0.047025	0.150876	0.050923	0.023655	0	0.107027	0	0.055831	0.045591	0	0	0	0	0	0.032771	0.033612	0
CSS002132	0.040005	0.12074	0.141187	0	0	0	0	0.045251	0	0	0.174795	0	0	0	0	0.110128	0.11672	0
CSS002134	0.129399	0.413272	0.390121	0.606247	0.5726	0.11174	0.29182	0.09292	0.100235	0	0	0	0	0.01836	0	0	0.020275	0
CSS002135	0	0	0	0	0	0	0	0	0	0.112791	0.397378	1.25827	0.054995	0	0	0.06947	0.394919	0.230297
CSS002138	0	0	0	0	0	0	0	0	0	0	1.02896	3.06794	0	0	0	0.119306	0.356147	0
CSS002142	0	0	0	0	0	0	0	0	0	0	0	0	0	0	0	0.09782	0	0
CSS002143	0.280521	1.64461	0.437601	0.166089	3.39361	0.048128	0.067018	0	0	0	0.150341	0	1.19328	0.156838	0.14467	0.202454	0	0.091844
CSS002144	3.11361	4.63867	3.30329	0.171637	0.103038	0.087557	1.32255	3.86156	0.71647	3.52794	2.18594	4.98453	1.494	1.22141	0.395323	1.87786	1.76188	2.30509
CSS002147	0.696023	1.90467	2.30747	0.658724	1.61953	0.851686	1.49733	1.29713	0.673118	1.22131	0.827539	2.0634	1.49968	4.38275	1.5482	2.52334	0.716175	1.34663
CSS002153	0	0.839186	0.344503	0	0	0.232194	0	0.544255	0	0.420619	0.649594	0.492921	0	0	0.157597	0.211139	0.394416	0
CSS002155	1.64873	0.907544	0.653628	0.182875	0.062302	0	0.258866	1.23554	0.153695	0.405122	5.58411	0.879403	0.405088	0.780758	0.066111	1.63367	0.463016	0.463066
CSS002158	0.834183	2.07958	1.43772	0.879073	0.780712	0.66896	1.1014	0.823357	0.169281	1.50624	1.37911	1.68976	0.917121	0.992246	1.20962	2.08682	1.77639	2.15574
CSS002159	1.46429	2.40846	1.84775	0.831826	0.23853	0.038799	1.71975	1.89353	0.632073	0.72546	3.90663	1.53694	0.859296	0.864995	0.49662	1.71251	1.02901	0.891073
CSS002163	0	0	0	0	0	0	0	0	0	0	0	0	0	0	0	0	0	0.049756
CSS002164	0	0	0	0	0	0	0	0	0	0	0	0	0	0	0	0	0.066781	0
CSS002168	0.04872	0.684336	0.935435	0.075644	2.11816	0.116262	0.126365	0.108652	0.042745	1.39163	0.039714	0	0	0	0	1.92621	1.11282	0.492089
CSS002171	0	0	0.10844	0	0	0	0	0	0	0	0	0	0	0	0	0	0.107457	0
CSS002172	0.118815	0.218409	0.348154	0.084416	0.076524	0.036693	0.32283	0.389611	0.18982	0.356916	0.20988	0.194868	0.11317	0.323628	0.193247	0.2094	0.393679	0.135462
CSS002173	0	0.395251	0.273476	0.107275	0	0	0	0	0	0	0.124636	0.208617	0.764557	0.272272	0.331125	0.061607	0.046517	0.199716
CSS002181	0	0	0.406651	0	0	0	0	0	0	0	0	0	0	0	0	0	0	0
CSS002186	1.72508	3.8043	3.65956	2.46056	2.87809	4.16219	2.14837	3.15983	2.40242	4.11754	3.97645	3.59692	2.48141	2.35417	2.9999	3.98061	3.41185	4.22676
CSS002187	0.473894	1.1318	0.974265	1.12306	1.58304	0.509269	0.985165	1.2116	1.19188	0.630444	0.770974	0.512218	1.92893	1.92078	2.80004	1.10914	1.51773	1.41743
CSS002188	2.14614	1.2735	1.12118	1.04491	0.864604	1.23167	0.777261	0.873665	0.752676	0.222456	0.347527	0.568512	0.569516	0.232142	0.077532	0.125252	0.138442	0.084479
CSS002200	0.646719	3.34186	2.01975	0	0.080491	0.174136	2.46934	2.13846	0.536522	1.28924	1.53395	3.46768	0.099674	0.096384	0.244246	2.3514	1.53746	2.93042
CSS002209	0.461086	0.445732	0.423537	0.13011	0	0.049743	0.057813	0.019267	0.023358	0.711498	0	0.291351	0.126202	0.309959	0.100072	0	0.101383	0.066851
CSS002210	0.354886	1.90001	2.09412	0.20468	0.040888	0.244243	0.727105	1.587	0.797023	0.632731	0.928225	0.866198	1.02364	0.776939	0.595914	1.0275	0.997384	0.718109
CSS002211	0	0	0	0	0	0	0	0	0	0	0	0.124071	0	0	0	0	0	0
CSS002221	0	0	0	0	0.027822	0.031943	0.08896	0	0	0	0	0	0.053967	0.406562	0	0	0	0
CSS002223	0.197394	0.451857	1.01641	0.34631	0.77381	0.243812	0.666865	0.290228	0.694165	1.64968	0.732464	0.806109	0.614642	0.782921	0.524622	2.12161	1.2678	2.14801
CSS002224	0.233263	1.30231	0.757377	0.193267	0	0	0.917228	0.991874	0.317313	0.293641	0.805198	1.11636	0.281706	0.48322	0.572397	0.419903	0.299253	0.576665
CSS002227	3.31566	4.84701	3.79744	1.09716	1.72385	1.18488	1.89173	2.47809	0.89873	4.96605	3.91634	4.84869	1.2136	2.13827	1.1429	2.1921	1.39885	2.52419
CSS002228	0	0	0	0	0.085996	0	0	0.292369	0.071604	0	0	0	0	0	0	0	0	0
CSS002230	0	0	0.058878	0	0	0	0.125368	0	0	0.076744	0.117182	0.19514	0.265682	0.145518	0.168973	0.108206	0.102686	0.109656
CSS002232	0	0	0	0	0	0	0	0	0	0	0	0	0	0	0	0	0	0.133337
CSS002238	0.207229	0.14412	0	0.586041	0.655094	0.065964	0	0.096966	0.138613	0	0.068685	0.247966	0.936513	0.975364	0.198447	0	0	0.214245
CSS002241	0	0	0	0.620207	0.105328	0.106283	0	0	0	0.280953	0	0.231894	0	0	0	0.444847	0	0.392783
CSS002252	0	0	0	0	0	0	0	0	0	0	0	0.046964	0.095196	0	0	0	0	0
CSS002254	2.15948	3.50957	3.3904	1.98706	1.17967	1.8906	2.90763	3.14807	2.40283	4.53733	4.64271	4.45148	3.5468	3.33051	3.46807	4.00492	3.91884	4.60979
CSS002256	1.64552	2.84743	1.80047	1.9115	2.61651	3.27263	2.54106	2.22825	2.89627	2.12097	2.96879	3.58519	2.3451	3.40263	3.8879	4.11127	3.9036	4.17096
CSS002257	0	0	0.044343	0	0.047617	0.067185	0	0	0	0	0	0	0	0	0	0.040883	0	0
CSS002264	0.670598	1.26248	1.28058	1.3708	2.26245	1.52236	1.70657	1.92047	2.14882	1.12159	1.49154	1.66451	0.666326	0.976329	1.96927	2.04827	1.95927	1.70543
CSS002269	0	0.037047	0.124748	0	0	0	0	0	0	0.070131	0.01733	0	0.082954	0.13052	0.100228	0.140027	0	0.027029
CSS002275	0.044285	0.024259	0.533059	0	0.064893	0.022794	0.063481	0.133692	0.143695	0.097084	0.189478	0.113866	0.07702	0	0	0.204551	0.059359	0.092418
CSS002276	1.58936	4.42332	2.82773	0.838053	0.057663	0.315313	2.3384	3.61212	1.03136	0	0.046983	0.056445	0	0.026029	0.168851	0.150895	0.101713	0.085846
CSS002278	0	0	0	0.036761	0	0	0	0	0	0	0	0	0	0	0	0	0	0
CSS002280	0	0	0.221458	0.225358	0.118013	0	0	0.250566	0.191033	0	0.240434	0.246797	0.281302	0.066834	0.344547	0.278073	0	0.322728
CSS002286	0.263297	0.107083	0.033332	0	0	0	0.389881	0.036962	0.107103	0	0.265356	0.109956	0	0	0	0.257691	0.210698	0.041385
CSS002288	0.096592	2.06571	1.2393	0.70797	0.042858	0.640117	0.772713	1.57652	1.02916	0.218	0.243674	0.40187	0.295098	0.316767	0.13452	0.155582	0.125645	0.802201
CSS002290	0.359332	0.279773	0.258397	0	0	0.023867	0.116322	0.401483	0.083255	0	0.455448	0	0	0.109179	0	0.042645	0.108887	0
CSS002295	0.55931	0.039698	0	0.040827	0.025177	0.017746	0.51811	0.051477	0.07425	3.39489	3.41319	2.38093	0.059963	0.092775	0.026894	2.42744	2.63662	2.18513
CSS002298	0.072497	0.016592	0.072949	0	0.013328	0.01068	0.106858	0	0	0	0.069195	0.148696	0.016596	0.038774	0.044663	0.292615	0.045116	0.06413
CSS002300	0	0	0	0	0	0	0.115555	0	0	0	0.903338	0.646033	0.382825	0.412625	0	0.773174	0.290074	0.606445
CSS002301	0.141536	1.32754	0.280393	0	0	0.023245	0.538969	0.274606	0.032456	0.099072	0.372302	0.612629	0.457303	0.121119	0.06964	0.139222	0.283733	0.399559
CSS002305	0	0	0	0	0.29129	0.175399	0	0	0.16436	0	0.17358	0.253719	0.91197	0.338117	0.39182	0.628192	0.320857	0.473784
CSS002314	0.173299	0.11196	0.208597	0	0.027592	0.025343	0.097727	0.069962	0.188226	0.087967	0.053483	0.171984	0.195553	0.185789	0.179059	0.151119	0.221939	0.087401
CSS002319	0	0	0	0	0	0	0	0	0	0	0	0	0	0	0	0.138823	0	0
CSS002326	0.025882	0	0	0.024818	0	0	0	0	0	0	0	0	0	0	0	0	0	0
CSS002331	0.563073	0.986729	0.651629	0.376513	0.580377	0.811631	0.562805	1.73222	0.43887	0.455032	0.605203	1.06223	0.900256	0.635665	0.825624	1.06415	0.983172	0.90121
CSS002344	0.071024	0.060924	0.228069	0.202161	0	0	0.114534	0.080606	0.114458	0.53041	1.00327	0.27896	0.065158	0.407961	0.264988	0.477469	0.362738	0.567238
CSS002347	3.73904	5.40893	6.38766	5.91475	5.78291	4.04272	4.09085	5.93008	5.1245	2.1974	2.04772	3.7137	5.3678	7.21291	7.79257	3.857	5.97001	4.97116
CSS002348	0	0.037991	0	0	0	0	0	0	0	0	0	0	0	0	0	0	0	0
CSS002355	0	0	0	0.104095	0.10615	0	0	0	0	0.210565	0.07896	0.165018	0.140928	0.148666	0.090568	0.210836	0	0.19601
CSS002359	0	0	0	0	0	0	0	0	0	0.077405	0	0.080805	0.208174	0	0	0.107136	0	0
CSS002361	0	0	0.00103	0.700597	0.132744	0.731472	0.070511	0.001572	0.033892	0	0	0	0	0	0	0.020286	0	0
CSS002364	0.101738	0.714508	0.699157	0.137193	0	0	0.073226	0.401736	0.356961	0.039986	0.093452	0.351371	0.375594	0.431369	0.123469	0.181349	0.144814	0.152393
CSS002366	0.034754	0.844724	0.601687	0.267018	0.105331	0.111611	0.529099	0.198891	0.846925	0.062211	0.480775	0.349627	0.166037	0.075065	0.559876	0.599803	0.358964	0.269758
CSS002369	0	0	0.060334	0	0	0	0	0.101714	0	0.486407	0.040434	0	0	0.075362	0	1.44359	0.227987	0.09364
CSS002372	0.037482	0.003478	0	0	0	0	0	0.247384	0.016752	0.699544	0.589196	0.477888	0.319882	0.395622	0.494227	0.719175	0.583497	0.555653
CSS002375	0	0	0	0	0	0	0.245988	0	0	0	0.089517	0	0.145248	0.461765	0.132973	0.424627	0.134321	0.135789
CSS002378	0	0	0	0	0	0	0	0	0	0	0	0	0	0	0	0.068899	0	0
CSS002386	2.58094	2.43223	3.61903	0.895622	1.8637	0.25327	0.828436	3.80028	1.0733	2.28718	3.21884	6.01684	2.12044	2.46276	0.941013	1.50899	1.72169	4.17324
CSS002388	0	0.337848	0.272593	0.312244	0.727924	0	0	0	0.337949	0.205976	0.184302	0.671172	0	0	0	0.145209	0	0.098103
CSS002391	0	0	0	0	0	0	0	0	0	0.01138	0	0.022944	0.022969	0.035099	0.037535	0.03466	0.031326	0
CSS002394	0	0	0	0	0	0	0	0	0	0.114781	0.402804	0.270886	0.178746	0	0.150858	0.080649	0.178239	0.412278
CSS002404	0.226028	0.219244	0	2.25908	0.35198	0.677686	0.460771	0.051545	0.263953	0.179938	0.398096	0.686749	0.26264	0	0.050072	0.29079	0.477254	0.219235
CSS002405	0.206777	0.153055	0.15219	0.185782	0.327301	0.174382	0	0	0.048685	0.216814	0.536326	0.274107	0.157269	0.665394	0.0501	0.151781	0.140144	0.169561
CSS002421	0	0	0.133855	0	0	0	0	0	0	0.105267	0.126585	0	0.356106	0.116096	0.268604	0	0	0.167654
CSS002424	0	0.019765	0.135797	0.030816	0.555207	0.131274	0	0.052507	0.046868	0.144787	0.019644	0.061306	0.093815	0.132986	0	0.42193	0.336128	0.18076
CSS002433	0	0	0	0	0	0	0	0	0	0	0.056245	0.13537	0.04563	0	0	0	0	0.04386
CSS002437	0.40897	0.804814	0.752217	0	0.079761	0	0	0.495729	0.208321	0	0	0	0	0	0	0	0	0
CSS002439	0	0	0	0	0	0.070533	0	0	0	0	0	0	0	0	0.125957	0.086879	0	0.057769
CSS002440	0	0.042409	0	0	0.018714	0	0.288924	0.085275	0	0	0	0	0	0	0	0	0.170673	0
CSS002441	0.321044	0.258726	0.100157	0	0.04656	0	0.06013	0.061784	0.060494	0.22159	0.589016	0.296696	0.196007	0.141095	0	0.064874	0.098502	0.208974
CSS002443	2.16101	3.21745	2.00018	0.496837	0.134835	0.45601	2.6612	2.28186	1.48049	1.60507	1.14438	1.44825	0.698102	0.663485	0.859416	1.28965	1.37023	1.69854
CSS002450	0.080025	1.27367	1.13515	1.5211	0.597585	0.877719	0.737922	1.12483	0.676042	0.108839	0.382353	0.579463	0.42424	0.656935	0.835715	0.857711	0.788127	0.986144
CSS002451	0.04398	0.09115	0	0	0.06807	0	0	0.033854	0.227911	0.022475	0	0	0	0	0	0	0	0.042435
CSS002455	1.45704	3.86679	1.56773	0.900902	0	0	2.29953	4.3294	0.425217	0.734614	0.444452	0.837417	0.216096	0.187317	0.355245	0.218961	0.303486	0.475877
CSS002467	0.229538	1.28806	1.2001	1.48102	0.357078	0.963025	0.465063	0.698553	0.407563	1.18575	1.90804	1.75092	2.6371	1.88804	2.75261	1.66403	1.65484	2.26432
CSS002468	0	0	0	0	0	0	0	0	0	0	0	0.192096	0	0	0	0.080379	0.119798	0
CSS002471	0	0	0	0	0	0	0	0	0	0	0	0	0.218232	0	0	0	0.064514	0.073174
CSS002473	0	0	0	0	0	0	0	0	0.055847	0	0	0	0	0	0	0	0	0
CSS002474	0.032687	0	0	0	0	0	0	0	0	0	0	0	0	0	0	0	0	0
CSS002475	0.245842	0.681425	0.307642	0.202606	0.400582	0.177902	0.277999	0.277888	0.201651	0.528892	1.1162	0.958393	2.6399	3.18225	2.31458	2.43527	1.85761	1.80652
CSS002490	2.13344	2.21856	1.6233	2.63444	5.33334	3.05911	2.30769	1.50667	1.06551	2.25449	1.87364	2.51454	2.39837	2.78167	3.33824	1.95512	1.58972	1.75734
CSS002493	0	0.198207	0.240266	0.150993	0.140509	0.170817	0.091872	0	0.160599	0.045306	0.071346	0.442674	1.09446	0	0.074114	0.360757	0.239485	0.165208
CSS002494	0.066439	0.059148	0.111192	0.045951	0	0	0.054459	0	0.248787	0.11608	0.155007	0.083605	0.531934	0.161194	0.190152	0.134019	0.084733	0.074982
CSS002496	0	0.470164	0.147295	0	0.398102	0	0.117222	0	0	0	0	0	0	0.220047	0.253464	0.202349	0	2.31855
CSS002498	0	0	0	0	0	0	0	0	0	0.477403	0.421854	0.619722	0.075378	0	0	1.07978	1.11281	1.16885
CSS002508	0	0.012923	0.015265	0	0	0	0.048538	0	0	0	0.036335	0	0.049751	0	0	0	0	0.018953
CSS002510	0	0	0	0	0	0	0	0	0	0	0.220784	0.115035	0	0	0	0	0	0
CSS002513	0.957269	1.61363	3.01862	2.66521	2.91375	3.69496	1.16114	2.27769	2.29909	1.91787	2.67535	3.04433	2.43291	3.58263	4.56534	3.2351	2.36864	2.2338
CSS002516	0	0	0	0	0	0	0	0.04079	0	0.102556	0	0.090166	0.127657	0.065748	0	0.056509	0	0
CSS002517	0.860394	3.77215	1.19341	0.440233	0.443606	0.509648	0.729533	0	0.087461	0.374123	0.370972	0.469376	0.105478	0.203993	0.180145	0.141815	0.764599	0.098345
CSS002518	0.281892	0.812595	0.717875	0.457546	0.574896	0.090785	0.300459	0.265384	0	0.159545	0	0.181805	0	0.161187	0	0.073489	0.096453	0
CSS002522	0	0	0	0.092176	0	0	0	0.525745	0.112256	0	0	0	0	0	0	0	0	0
CSS002524	0.445797	0.482498	1.2057	0	2.33136	0	0.075524	0.183825	0	0	0	0.29183	0	1.06537	0.535136	0	0	0.135386
CSS002528	0	0	0.050494	0	0	0.038476	0	0	0	0.261328	0.341233	0.241295	0	0	0	0.369963	0.791485	0
CSS002529	0	0.038339	0	0.05974	0	0.086556	0	0	0.036377	0	0	0	0	0	0	0	0	0
CSS002531	0.894838	2.84813	2.40027	2.12004	1.05558	0.977472	4.26056	1.74294	1.28902	0.718691	2.69504	1.17605	0.571662	1.7077	0.884612	1.08086	0.918825	1.82146
CSS002541	0.391683	3.81227	1.25862	1.26536	0.523244	0.298362	1.33697	1.94214	1.02513	0.107548	0.831005	0.735742	0.427703	0.207957	0.061222	1.02422	0.674218	0.53663
CSS002544	3.28021	7.7965	5.17783	4.32042	2.65561	2.33842	4.44548	4.39174	2.01205	2.39282	3.33941	4.61756	3.44268	2.54332	3.43451	6.39687	6.91678	6.91809
CSS002548	0	0	0.252937	0	0	0	0	0	0.153632	0	0	0.211515	0	0	0	0	0	0
CSS002549	1.19117	7.26522	5.29768	4.26741	3.82766	1.9473	3.61283	3.25116	2.50873	2.26335	3.44591	4.03152	3.07326	3.74344	5.37937	4.97187	4.25987	4.42006
CSS002550	0.111862	0	0.112959	0.716073	0	0	0.223232	0.126954	0.119213	0	0	0	0	0	0	0	0.129585	0
CSS002551	0	0	0.100648	0	0.067446	0	0.063773	0	0	0	0.099001	0.177882	0	0.208288	0	0	0	0.237279
CSS002552	0.03511	0	0	0.025976	0	0	0	0	0	0	0	0	0	0	0	0	0	0
CSS002554	0	0	0	0	0	0	0	0	0	0.168409	0.169061	0	0	0	0	0	0	0
CSS002555	2.17232	2.13726	2.42811	1.64266	0.141781	1.14162	0.735738	1.32621	0.670832	0.880822	0.823065	0.954825	0.943079	1.02737	0.711499	0.982742	0.716955	1.08119
CSS002557	0	0	0	0.384394	0	0	0	0	0	0	0	0.176	0.268766	0	0	0.215995	0	0
CSS002562	0	0	0.13477	0.148648	0	0.078012	0.192371	0.17407	0	0	0	0	0	0	0	0	0	0
CSS002563	0	0	0.154035	0	0.189805	0	0	0	0	0	0	0	0	0	0	0	0	0
CSS002565	0	0.038011	0	0	0	0	0.0245	0	0	0	0	0	0	0	0	0	0	0
CSS002566	0	0	0	0	0	0	0	0	0	0	0	0.011609	0	0	0	0	0	0
CSS002567	0.219142	0.109844	0.147064	0	0.019929	0.068237	0.091195	0.090489	0.051952	0.754636	0.69346	0.499738	0	0.068786	0.083274	0.333849	0.504141	0.557574
CSS002568	0.114176	0.369053	0.151585	0.011682	0	0	0.025434	0.226036	0	0	0	0	0	0	0	0	0	0
CSS002570	0	0	0.024736	0	0	0	0	0	0	0	0	0	0	0.040536	0	0	0	0
CSS002572	0	0	0	0	0	0	0	0	0	0.102387	0	0	0	0	0	0	0.070486	0
CSS002575	1.2799	1.95338	1.69988	0.869879	0.592509	0.28292	1.57043	0.939146	0.502914	0.811907	0.922127	0.911011	0.433475	0.590383	0.909686	1.56405	1.11192	1.23633
CSS002576	0.055622	0	0	0.04874	0	0	0	0	0.060159	1.24601	1.79512	2.24206	2.73182	2.40145	3.32435	3.30897	3.17591	3.90088
CSS002577	0.049816	0.095134	0.122168	0.143723	0.077379	0.027032	0.12221	0	0.0742	1.71679	1.7473	2.15825	1.8801	1.61387	1.88396	2.58242	2.62753	1.91725
CSS002578	0	0	0	0	0	0	0.131002	0.103897	0	0	0	0	0	0	0	0	0	0
CSS002585	0	0.119324	0	0.140132	0.133928	0.086878	0.099298	0.503227	0.045231	0	0	0	0	0.09304	0.137527	0.024513	0	0
CSS002590	0	0.356779	0.087556	0	0.346713	0	0	0	0.132099	0.282417	0.147152	0.265624	0.238763	0	0	0.420975	0	0
CSS002603	0.177012	0.505913	0.044687	0.196377	0	0	0.208615	0.59451	0.071795	0	0.848929	0.064217	0	1.13404	0	0.287029	0.155872	0.584101
CSS002606	0.163617	0.115094	0	0.115792	0.108288	0	0.193241	0.079874	0.189885	0	0	0	0	0	0	0	0	0
CSS002608	0	0.121806	0.819272	0	0.169097	0	0	0	0	0	0	0	0	0	0	0	0.036938	0
CSS002612	2.31116	1.79878	1.25161	0.094051	0.324017	0	0.61085	2.34558	0.729844	0.531444	2.88568	1.9419	0.552538	0.767826	0.311167	1.30733	0.916444	1.37114
CSS002626	0.368704	2.37587	1.13762	1.87719	0.767192	0.621392	1.56319	1.33601	0.941083	0.836667	0.956696	0.883639	0.535219	0.653441	0.706651	0.560916	0.872504	1.21301
CSS002635	0.269707	0.514322	0.501471	0.179806	0.184861	0.263064	1.03786	0.619657	1.15796	0.502214	0.610171	0.545668	0.152994	0.761551	0.484878	0.808534	0.446492	0.83301
CSS002636	0	0	0	0	0	0	0	0	0	0.191432	0.144986	0.201533	0.104698	0	0	0.302415	0.103059	0.049726
CSS002644	0	0	0	0	0	0	0	0	0	0	0	0	0.098843	0	0	0.140629	0	0
CSS002645	1.54498	1.06075	0.706466	0.415659	4.15226	0.866	0.97962	0.21805	1.47152	0.164417	0	0.100371	0.944968	0.404027	0.170016	0.332074	0.30468	0.096356
CSS002648	0	0	0.230912	0.055988	0.156832	0	0.212846	0.421043	0.29216	0.414957	1.04472	0.673129	1.22012	0.59783	1.33368	3.32823	2.02821	1.59709
CSS002651	0	0	0	0.023581	0	0	0	0	0	0.173688	0.186209	0.165337	0.258599	0.11878	0.383853	0.393569	0.309702	0.283354
CSS002652	0	0	0	0	0	0	0	0	0	0.03899	0	0.091778	0.011553	0.056206	0.030884	0.073967	0.052226	0.013326
CSS002654	0	0.059147	0	0	0	0	0	0	0	0.155971	0.252362	0.170776	0.290597	0.125749	0.169961	0.260147	0.178911	0
CSS002656	1.32817	1.58092	0.530743	1.05566	0.502665	0.880776	0.72622	1.79483	0.887723	0	0	0	0	0.106504	0.188106	0	0	0
CSS002658	1.26517	3.66709	2.44993	2.41013	1.14498	1.33809	2.94354	1.87427	1.74697	0.83366	1.27656	1.33197	0.702055	0.526226	1.13571	2.24962	1.79861	1.33853
CSS002661	0	0.023383	0	0	0	0	0	0	0	0	0	0	0	0	0	0.039773	0	0
CSS002673	0.216269	0.607874	0.845928	0.988232	2.0278	1.36157	1.02818	0.579271	0.858507	0.945672	1.21216	1.03763	1.59104	1.56914	2.0086	2.7069	2.26327	1.98828
CSS002675	0	0	0	0	0	0	0	0	0	0	0.037643	0	0.161859	0	0	0	0	0
CSS002676	0	0	0.173696	0.016653	0.02411	0	0.092957	0.077719	0.137998	0.025591	0.024341	0.14646	0	0.020593	0	0.020472	0.053206	0
CSS002680	0	0	0	0	0	0	0	0	0	0	0	0	0	0	0	0.082799	0	0
CSS002684	0	0.068964	0	0.052082	0	0.030802	0	0.07799	0.043296	0	0.032073	0	0	0.020129	0.034895	0	0	0.018821
CSS002693	1.77765	2.25948	2.53424	0.915521	0.250555	0.182949	0.528067	0.964744	0.925035	2.47982	4.60495	5.14275	2.6925	0.6955	0.628861	4.48889	3.21157	1.99317
CSS002695	0	0	0.065278	0	0	0	0	0	0	0	0	0	0	0	0	0	0	0
CSS002698	0	0	0.076727	1.21757	0.39099	0.109893	0	0	0.083002	0	0	0	0	0.114495	0.391252	0	0.089209	0.043788
CSS002702	0	0.386068	0	0.250168	0.750911	0.164533	0.462943	0	0	1.34039	0.400076	1.16736	0.456551	0.123866	0.240465	1.47614	0.220216	0.08294
CSS002703	0	0	0	0	0.106288	0	0	0	0	0	0	0	0	0.048958	0	0.009604	0	0
CSS002704	1.39061	3.68215	3.05919	2.86523	2.31488	1.93893	3.55514	2.35929	2.35473	1.5146	2.52826	2.66297	1.19989	1.72056	2.26427	3.16489	2.73212	3.27637
CSS002707	0.040057	0	0	0	0	0	0	0	0	0	0	0	0	0	0	0	0	0
CSS002710	0.428002	1.84646	1.07519	1.59523	0.807588	0.861808	1.10913	0.938066	1.61298	0.1028	0.112361	0.086309	0.190098	0	0.156825	0.217674	0.556893	0.568261
CSS002720	1.34346	3.04705	2.3045	2.20101	1.98507	1.09308	2.29437	1.47037	1.62253	1.55434	2.22681	1.61448	2.44303	2.35487	2.77818	3.16392	2.58499	3.60182
CSS002723	0.568747	0.9912	1.36562	0	0	0.095186	0.388235	0.153708	0.099319	0.328895	0.090746	0.072202	0.165685	0.30117	0.074091	0.22019	0.364547	0.286378
CSS002733	2.10991	2.61192	2.52946	1.66723	1.73123	1.56258	2.09621	2.00637	1.94324	1.46514	1.44321	1.46979	1.80964	1.64634	1.69388	1.81879	2.69241	2.61974
CSS002740	0.008557	0.264547	0.047167	0.056053	0	0	0.069423	0.207301	0.045256	0.12123	0.807025	1.33767	0.302884	0.299909	0.089838	1.9788	1.33591	1.54448
CSS002744	0	0	0	0	0	0	0	0	0	0	0	0.014847	0	0	0.123559	0.180443	0.083509	0
CSS002754	0	0	0	0	0	0	0	0	0	0.08953	0.071842	0.075483	0.166585	0.186486	0.208942	0.088307	0.030003	0.081763
CSS002755	0.046252	0	0	0	0	0.051897	0.049062	0	0	1.4177	2.38636	2.48948	1.23155	2.12721	3.48467	2.54489	2.33654	2.77562
CSS002758	3.90822	3.43041	2.33566	2.11028	1.3488	2.7327	2.07317	2.26535	2.44273	1.62446	2.92019	3.579	1.61155	2.66756	1.44907	2.89996	2.56217	3.01214
CSS002762	0	0	0	0	0	0	0	0	0	0	0.099074	0.32941	0	0.043788	0	0.252873	0.050949	0
CSS002764	0	0	0	0	0	0	0	0	0	0.07386	0.023216	0.164004	0	0	0	0.090836	0.08649	0
CSS002773	0.381065	0.058217	0.691876	0.648421	0.130237	0.472994	0.155759	0	0.197037	0.070434	0.137999	0.234893	0.381409	0.628983	0.593825	0.30472	0.226824	0.148599
CSS002775	0.336714	2.44761	2.82102	0	0.187435	0	0.275953	1.79727	0.555034	0.935827	1.86361	1.0525	0.14806	0.398008	0.064309	0.948205	1.19274	1.22352
CSS002776	0.654573	0.625092	0.269643	2.21252	5.41964	0.800115	0.315006	0	0.074934	0	0	0	0	0	0	0	0	0
CSS002777	0	0.036668	0.274904	0.071899	0	0	0.086279	0.11089	0.068838	0.162449	0.747877	0.862843	0.675971	0.365291	0.413226	0.652969	0.592455	0.603767
CSS002781	0	0.293237	0.134475	0.113419	0.723802	0.139007	0.086471	0.163614	0.371279	0.190087	0.159424	0.090976	1.08146	0	0.029254	0.293654	0.309578	0.232488
CSS002784	0.074019	0.136902	0.175803	0.026224	0	0.032624	0.021352	0	0.057129	0.879194	0.506568	0.803454	0.741022	0.834444	0.743457	0.519656	0.488191	0.726716
CSS002795	0.722945	3.01419	3.9332	4.44557	0.144849	4.04728	0.831823	2.12239	5.47893	0.262106	4.63467	1.97427	1.12929	1.74634	1.89839	1.42778	2.53284	4.15963
CSS002799	3.44259	0.89906	0.312489	0.39078	0.038135	0	0.746351	0	0.843243	0	0.79702	0.193668	0.419694	1.26052	0.1821	0.330759	0.13285	0.401231
CSS002803	0	0.181465	0	0	0	0	0	0	0	0	0	0	0	0	0	0	0	0
CSS002808	0.091341	0.508845	0.160415	0	0	0	0.032926	0.296045	0.081666	0.242199	0.695307	0.452176	0.676295	0.316046	0.228395	0.078358	0.485567	0.327708
CSS002814	0	0	0	0	0	0	0	0	0.509751	0	0	0	0	0	0	0	0	0
CSS002815	0	0.142156	0.083673	0.8973	4.59007	0.059921	0	0	0	0.79043	0	0.04008	0.323166	1.52787	1.00676	0.230662	0.092422	0.804106
CSS002816	0.142502	0.097019	0.072195	0	0.098554	0	0	0	0	0	0.115731	0.210789	0	0	0.078576	0.169235	0.220988	0.091468
CSS002818	0	0	0	0	0.164588	0	0	0	0	0	0	0	0	0	0	0	0	0
CSS002821	0	0	0.016742	0	0	0	0	0	0	0	0	0	0	0	0	0	0	0
CSS002823	0	0	0	0	0	0	0	0	0	0.129022	0	0	0	0	0	0.07907	0.080147	0
CSS002826	0	0.026803	0.031377	0.018397	1.03354	0	0	0	0	0	0	0	0.060934	0	0	0.076631	0.024159	0.016341
CSS002830	0	0	0	0	0	0	0	0	0	0	0.006317	0	0	0.027235	0	0	0.005282	0
CSS002831	0	0.13861	0.313036	0	0	0	0	0.121241	0	0	0	0	0	0	0	0.049646	0	0
CSS002838	0.595588	0.930878	0.46128	0.318578	1.45647	0.094501	0.269817	0.986997	0.686674	0.24247	0.358428	0.118414	0.448382	0.462174	0.674353	0.768545	0.435786	0.515995
CSS002847	0	0	0.257816	0	0	0.159724	0.309192	0.219549	0.094661	0	0	0.121465	0	0	0	0	0	0
CSS002849	0	0.449843	0	0	0	0.104808	0.257119	0.770985	0.181317	0.180481	0.239322	0.304747	0.187476	0.068952	0.079423	0	0.398466	0.459783
CSS002858	0	0.433792	0	0	0	0	0	0.453463	0.895684	0	0	0.559686	0.254888	1.02858	0	0	0	0
CSS002860	0.361825	2.27641	0.694208	3.44177	1.97767	0.685789	0.417498	0.648561	0.284395	1.08771	0.621046	1.293	4.07145	2.41945	1.83855	0.405195	1.07696	1.23317
CSS002861	0	0	0	0	0	0	0	0	0	0.090445	0	0	0	0	0	0	0	0
CSS002862	0.359461	2.5136	2.30436	0.587622	0.630922	0.193351	1.66606	1.02056	0.96194	0.977203	1.65276	1.72405	0.465608	0.948664	1.75252	2.13575	2.45971	2.90152
CSS002865	0	0.016175	0	0	0	0	0	0	0	0	0	0	0	0	0	0	0	0
CSS002866	0	0	0	0	0	0.042245	0.058432	0	0	0	0	0.056552	0	0	0	0	0	0
CSS002870	0.099679	0.080914	0.095288	0.081444	0.326091	0.076444	0.428652	0	0	0	0.07479	0	0	0	0.108906	0	0	0
CSS002875	0	0	0	0	0	0	0	0	0	0	0	0	0.12017	0.071879	0.137439	0	0	0
CSS002880	0	0.042204	0.01645	0	0	0.074457	0	0	0.077878	0	0	0	0	0	0	0	0	0
CSS002881	2.88992	2.46733	2.34095	1.05378	4.69725	0.794238	4.09108	3.50436	7.49304	0.753407	2.06235	1.90991	1.21773	1.07296	0.857997	1.99492	0.971153	2.28272
CSS002882	0	0	0	0	0	0	0	0	0	0	0	0.21983	0	0	0	0	0	0
CSS002883	0	0.082562	0.536493	0	0	0	0	0	0	0.293578	0	0.039062	0.607676	1.08551	0	0.274426	0.12642	0
CSS002885	0.115988	0.062917	0.236255	0	0	0	0.094784	0	0	0	0.148446	0.19877	0	0	0	0.040973	0.077765	0.1951
CSS002888	0.095577	0.082519	0.326062	0.1487	0	0	0	0.026991	0.017661	0	0.077093	0.069254	0.062147	0.120714	0	0.180875	0.128813	0.090054
CSS002889	0.321528	0.467985	0.075102	0	0	0	0.126274	0.104737	0.036787	0.398863	0.530078	0.168249	0	0.09747	0.046385	0.12582	0.065491	0.006254
CSS002892	0	0.354903	0.088758	0.131764	0.294167	0	0.091145	0	0.091696	0	0	0.290299	1.20322	1.46809	0.157295	0.039334	0.173364	0.425182
CSS002893	0.221713	0.289473	0.281762	0.096109	0	0.383713	0.360782	0	0	0	0.136405	0.273218	0	1.18938	0	0	0	0.987116
CSS002900	0	0	0	0	0	0	0	0	0	0	0	0	0	0	0	0.216971	0	0.195447
CSS002905	1.36534	4.0126	3.15761	2.6759	1.22802	1.38191	2.57319	2.57272	1.91599	2.56548	2.76713	4.1463	2.41107	2.4722	2.92942	2.58626	3.58688	4.00801
CSS002907	0	0	0.044585	0.020504	0.146059	0	0	0.121947	0	0	0	0	0	0	0	0	0	0.042223
CSS002908	0	0.083685	0	0	0	0	0.156714	0	0	0.085318	0	0	0	0	0	0.175845	0	0
CSS002909	0.285221	1.25481	0.898739	0.412322	0.428632	0.270411	0.518613	0.689169	0.656612	0.474447	0.861653	1.43513	1.437	0.792654	1.58355	1.8803	1.62263	1.9886
CSS002913	0	0	0.214193	0	0	0	0	0	0	0	0	0	0	0	0	0	0	0
CSS002916	0.032725	0	0.128959	0	0.320798	0	0.200223	0.217405	0.152894	0	0.083105	0.043687	0	0	0	0	0	0.052423
CSS002917	0.344191	2.26489	0.314836	0	0	0.132867	0.123961	0.085612	0	0	0.741545	0.493082	0	0	0	0.249913	0.829102	1.56002
CSS002918	1.66122	5.46549	4.15959	2.20974	1.64965	0.785094	4.59884	2.26904	3.50506	1.4955	2.41207	3.83966	1.75393	1.68796	2.81575	4.59022	4.28477	4.45045
CSS002920	0.219075	1.15725	0.608132	0.506392	1.5361	0.591581	0.43176	0.889736	0.217382	0.241457	0.29328	0.441315	0.423751	0.533938	0.382266	0.270364	0.321643	0.687409
CSS002921	1.01791	1.2914	1.00064	1.86978	1.85965	0.83647	1.30553	1.4791	1.25924	2.20022	2.29017	3.29984	1.34783	1.01739	1.41999	2.81555	2.2659	2.41334
CSS002922	0.054127	0	0	0	0	0	0	0	0	0	0	0	0	0	0	0.082156	0	0
CSS002923	0.775229	2.48531	1.63244	1.02066	4.0595	1.30639	1.55286	1.43769	1.88663	0.588756	1.43707	1.41987	0.670224	1.37697	1.81871	1.02893	1.06598	0.808441
CSS002942	0.438177	0.539513	0.377184	0.630089	1.27465	0.576123	0.650585	0.432091	0.535369	0.323233	0.246906	0.3872	0.148805	0.302925	0.738133	0.397365	0.160601	0.240104
CSS002943	0.554605	0.658948	0.559381	1.77419	1.6663	1.6545	0.984262	0.715573	1.47429	0.760197	1.49558	1.36535	2.00552	2.07214	2.64019	1.26075	0.979754	1.60566
CSS002945	0.054297	0	0.051444	0.051574	0.316772	0	0.041261	0	0	0.231108	0.249141	0.221442	0.581237	0.305076	0.353555	0.269609	0.2124	0.129546
CSS002946	0	0	0	0.136381	0	0	0	0.086104	0	0	0	0	0	0	0	0	0	0
CSS002948	0.042932	0.812671	0.433385	0.038001	0	0	0	0.146173	0	0.663165	0.253327	2.19794	0	0	0	0.039837	0.50339	0.564473
CSS002949	0	0.590085	0.191305	0.332985	0.083226	0	0	0.129205	0.026843	0	0	0	0	0	0	0	0	0
CSS002950	0	0.074007	0.056496	0	0.031723	0.022818	0	0.097823	0.128293	0	0	0	0	0	0	0	0	0
CSS002952	0	0	0	0	0	0	0	0	0	0	0	0	0	0	0	0	0	0.052704
CSS002953	0	0	0	0	0	0	0	0	0	0	0	0	0	0	0	0	0	0.07604
CSS002959	0.096743	1.92597	0.454233	0.303007	0	0.389743	0.364692	0.082892	0.211539	0	0	0	0	0	0	0.284414	0.146341	0
CSS002960	0	0	0	0	0.029123	0	0	0	0	0	0	0	0	0	0	0	0.088986	0.031675
CSS002967	3.28326	2.86959	14.4901	1.14227	0.310702	4.63692	0.328386	0	0	0.755147	0.313273	0.173921	4.53902	9.99022	2.55087	1.33264	0.217413	0
CSS002968	0.150515	1.51043	1.12909	1.7794	0.840169	0.43121	0.388674	0.628702	0.28101	0.43991	0.482577	1.22347	2.0908	1.7339	2.03182	0.546336	0.597217	0.542136
CSS002969	0.307951	1.23237	1.0137	1.01954	0.566887	0.661533	0.626927	0.568038	0.750157	1.06024	1.49897	1.54071	1.9976	1.3827	2.16724	1.89668	1.90456	1.08534
CSS002971	1.1938	1.45927	0.955692	1.07418	0.782923	0.45567	1.07556	0.917701	1.26067	0.664523	0.667812	0.798187	0.449719	0.388219	0.619028	1.19577	0.821973	1.2729
CSS002988	0	0	0	0	0	0	0	0	0	0	0	0	0	0	0	0.190325	0	0.026071
CSS002993	0	0.494606	0	0	0	0.059254	0.334896	0	0.09603	0	0.39874	0.264913	0	0.318584	0.386175	0.536418	0	0.339244
CSS002999	0	0	0	0	0	0	0	0	0	0	0	0	0	0.076356	0	0	0	0.019125
CSS003000	0	0	0.054591	0.446157	0.120848	0	0	0	0	0	0	0	0	0	0	0	0	0
CSS003001	0	0.0227	0	0	0	0.020294	0	0	0	0	0	0	0	0.026524	0	0	0	0
CSS003003	0	0	0.109926	0	0	0	0	0	0	0	0	0.053368	0	0	0	0	0	0
CSS003005	0.010433	0.401814	0.1805	0	0.057137	0.080546	0.1402	0.148003	0	0.205746	0.092815	0.025232	0	0	0.075586	0.096322	0	0.130804
CSS003011	0	0.08504	0.324283	0	0	0	0	0	0	0	0	0	0	0	0	0	0.009784	0
CSS003016	0	0	0	0	0.067043	0	0	0	0	0	0	0	0	0	0	0	0	0
CSS003017	0	0	0	0	0.128226	0	0	0	0	0	0	0.080408	0.076349	0	0	0	0	0
CSS003018	0.134234	0.069938	0.301826	0.023446	0.896407	0.321963	0.04618	0	0	0.307863	0.245319	0	0.220034	0.892172	0.265236	0.367029	0	0.184009
CSS003019	0	0	0.137702	0.076638	0.19896	0.0329	0	0	0	0	0.017557	0	0.013896	0.006988	0	0	0.060039	0
CSS003022	1.0699	3.837	3.57056	6.29132	4.74606	2.27915	2.05103	2.5691	3.27389	3.3154	3.09477	3.50549	5.05905	5.30239	6.90576	4.67706	3.95646	4.4263
CSS003025	0	0.021612	0	0.028936	0	0	0	0	0	0	0	0	0	0	0	0.020155	0	0
CSS003030	0.139176	0	0.12474	0.179919	0	0.097278	0.135459	0.266836	0	0.133226	0	0.246178	0.372744	0	0	0.510455	0.11216	0.077439
CSS003040	3.81245	4.13272	2.71629	1.73968	0.485093	1.27771	4.80741	3.63715	1.90014	0	0	0	0	0	0.08323	0	0	0
CSS003042	0	0	0	0	0.087781	0	0	0	0	0	0	0	0	0	0	0	0	0
CSS003044	0	0	0	0	0	0	0	0	0	0.183672	0.509475	0.769156	0.145856	0.190314	0.274317	0.68967	0.805185	0.644633
CSS003046	0	0	0.062858	0.511856	0.155265	0.25484	0.563367	1.00744	0.342689	0	0.116805	0.09166	0	0.049596	0	0	0	0.314613
CSS003050	1.51717	2.60024	3.03027	4.15533	3.32926	4.20677	3.72128	3.78341	3.04512	2.60146	2.9093	2.53747	2.2486	3.1469	4.88721	3.10895	3.08382	3.3125
CSS003054	0	0	0.160246	0	0	0	0	0	0	0.373923	1.24579	2.17898	0.703208	0.93061	0.75484	1.98056	1.96398	1.5096
CSS003064	0	0	0	0	0	0	0	0	0	0	0	0	0	0	0	0.090511	0	0
CSS003067	0	0	0.021358	0	0.016368	0.016329	0.018289	0.037637	0	0.027932	0.034006	0.019599	0	0	0.062596	0.151885	0	0
CSS003079	0.089106	0	0	0	0	0	0	0	0	0	0	0	0	0	0	0	0	0
CSS003080	1.68802	3.83622	2.57663	1.58877	2.39043	0.858465	1.98018	1.96245	1.47951	1.06102	1.73682	1.6907	2.11321	1.51351	1.67244	1.75515	1.64637	1.69183
CSS003081	0	0	0	0	0	0	0	0	0	0	0.039576	0	0	0	0	0	0	0
CSS003082	3.52196	2.45601	1.40822	0.3781	0.115773	0.202104	1.99128	1.32387	1.04373	2.1728	1.19833	2.70323	0.308596	0.933227	0.112819	0.838555	1.28234	0.821383
CSS003084	0.637748	0.16092	0.445654	0.065743	0.149727	0.114304	0.073061	0.3475	0.637852	0.195521	0.5951	0.315103	0	0	0	0.355415	0.431671	0.279368
CSS003086	0	0.713612	0	0	0	0.08748	0.219394	0.351799	0	0	0.112054	0	0.188614	0.092371	0	0.054103	0.068457	0.072617
CSS003096	0.060165	0.503972	0.167075	0.194031	0	0.043379	0.160843	0	0.032536	0	0.023619	0.087307	0.235826	0.080794	0	0.027728	0.035319	0
CSS003097	0	0.537663	0.031011	0	0	0	0.132061	0.029665	0	0.040556	0	0.233908	0.384012	0.061976	0	0	0.142901	0.152857
CSS003104	0	0	0	0	0	0	0	0	0	0	0	0.036001	0	0	0	0	0.042255	0
CSS003110	0	0.171131	0.073133	0	0	0.064326	0	0	0.074005	0	0.033691	0	0.206791	0.231785	0	0.281328	0.104276	0.245198
CSS003112	0.180391	0.057864	0.156404	0	0	0	0	0	0	0	0	0	0	0	0	0	0	0
CSS003115	0.152375	1.04876	0.511708	0.139231	0.116875	0.053507	0.647556	0.299719	0.331186	0.529794	1.16083	1.29773	0.270136	0.450138	0.24539	1.10549	0.884439	1.67671
CSS003120	0	0.031744	0.03333	0.021372	0.181372	0.025568	0	0.018793	0.03546	0	0	0	0	0.033417	0.038492	0.03073	0	0
CSS003123	4.64617	7.31558	4.70679	5.36334	1.70587	1.55493	5.28777	3.14616	3.27914	2.80419	3.59399	3.61794	4.51966	3.59929	5.46005	7.01582	6.69728	4.89945
CSS003126	0.051761	1.20747	0.874894	0.538995	1.55263	0.378342	0.583146	0.73186	0.518224	0.136714	0.656553	0.559002	0.033758	0.239738	0.653865	0.614541	0.131167	0.535514
CSS003127	0.032011	0.124489	0.062495	0	0.10519	0.024715	0.16347	0.03633	0.086557	0.042275	0.150976	0.023055	0.08351	0.032302	0.037207	0.071057	0.036476	0.080271
CSS003128	0.226315	1.01778	1.48891	0.581132	1.26428	0.519587	0.586981	0.633436	0.342071	1.64021	1.74387	1.81106	3.00597	2.27233	2.71519	1.92004	2.53257	2.0187
CSS003131	0	0	0.083627	0	0	0.063088	0	0	0	0	0.214193	0.222718	0.528781	0	0.133709	0.362529	0	0.118548
CSS003132	0	0	0	0	0	0	0	0.034228	0	0	0	0.067709	0	0	0	0	0	0
CSS003133	0	0	0	0	0	0	0	0	0	0	0	0	0	0.065953	0	0	0	0
CSS003139	0	0	0	0	0	0	0	0	0	0	0.031511	0	0	0.027531	0	0	0	0
CSS003160	0	0	0.024856	0	0	0	0	0	0	0	0.028033	0.071439	0	0.034277	0	0.068522	0	0.035903
CSS003161	0	0.124037	0	0	0	0.037686	0	0	0	0	0	0	0	0	0	0	0	0
CSS003162	0	0	0	0	0	0	0.108417	0	0	0	0	0	0	0	0	0	0	0.158896
CSS003167	0	0	0	0	0.15158	0	0	0	0	0	0	0	0.045127	0	0.080155	0	0	0.086175
CSS003168	0	0	0	0	0	0	0	0	0	0.129082	0	0	0.042498	0.09863	0	0	0	0
CSS003174	0.258461	0.103475	0.201574	0.154884	0.38965	0.077263	0.236696	0.159008	0.363106	0	0.031859	0.077452	0.124445	0.06032	0	0.109328	0	0.050189
CSS003175	0.190236	1.42029	2.95004	0.084334	0.069226	0.019572	0	2.81849	0.03435	0.54426	0.608406	2.12611	1.19886	0.294793	0.165127	1.10815	1.06681	0.943841
CSS003176	0.445485	1.02079	0.795831	1.55551	0.112614	0.472565	0.597124	0.659886	0.656886	0.735846	0.72745	0.73833	0.838869	0.912257	1.23383	1.35526	0.895288	1.35142
CSS003180	0	0	0	0	0	0	0	0	0	0	0	0	0	0.027909	0	0.037812	0	0.104032
CSS003181	0.191384	0.112849	0.115506	0	0.026413	0.018617	0.36731	0.134663	0.026081	0.608193	0.419712	0.637852	0.062488	0.157594	0.112111	1.57459	0.855633	0.878091
CSS003182	0.073848	0.339384	0.516694	0.587075	0.530619	0.606727	0.39605	0.426787	0.669517	0	0	0	0.139157	0	0	0	0	0
CSS003184	0.514454	0.68081	0.696685	0.271321	0.109002	0.043523	0.468617	0.44188	0.252503	0.107152	0.665876	0.537983	0.129101	0.191792	0.130178	0.612317	0.182345	0.125429
CSS003185	0.035806	0	0.512834	0.15794	0.03922	0.027368	0.038495	0	0	0	0	0.034524	0.093099	1.8479	0.083236	0.164686	0	0.246317
CSS003186	0	0	0.161596	0.110594	0.091136	0	0	0	0	0.05494	0	0	0	0.084797	0	0	0	0
CSS003190	0.140359	0.027153	0.035279	0	0	0.020568	0.05634	0	0	0.449034	0.672558	0.449631	0	0.292074	0.127294	0.524199	0.916771	0.898475
CSS003191	3.63484	11.1747	7.33517	7.3622	3.08448	1.85892	5.19495	4.34598	4.20828	2.54262	4.80861	5.51656	5.49851	5.41612	4.19719	3.82269	3.5692	4.4044
CSS003199	0	0	0	0	0	0	0	0	0	0	0	0	0	0	0	0.140519	0	0
CSS003202	1.34495	2.28247	0.380201	2.03138	0	1.02352	1.8051	0.784981	0.497618	0	0.247125	1.03394	1.67604	1.28638	1.92673	0.330084	0.31641	0.278789
CSS003203	1.96614	4.30349	2.80631	4.35309	0.152958	2.00608	2.20834	2.1972	0.982654	0.319168	0.808581	0.916395	2.7958	1.57639	1.91968	1.01138	1.12324	0.774161
CSS003205	0.224347	2.06524	0.453093	0.460089	0	0.08646	0.542681	2.26777	0.754637	1.07376	1.02275	1.86824	0.692813	0.898072	0.370279	0.832087	0.673986	0.803768
CSS003211	0.077443	0.543024	0.474079	0.298037	0.226203	0.337481	0.277155	0.058594	0.220941	0.238636	0.225369	0.141459	0.437284	0.621513	0.622485	0.988474	0.70669	0.592939
CSS003215	1.1909	1.10846	0.942314	1.37672	3.5798	1.39579	0.826998	1.09061	1.24415	0.946217	0.82038	0.767095	1.00421	1.22958	1.22926	1.08042	0.955263	0.837349
CSS003216	0.027921	0	0	0.109209	0	0	0.14242	0	0.086255	0.237339	0.099236	0.20446	0.267239	0.199014	0	0.172409	0.073345	0.180345
CSS003219	1.10945	0.890694	1.15689	2.55347	3.56163	1.65298	1.36565	1.26306	1.68637	0.942934	1.31152	1.84912	3.99911	4.4384	4.66359	1.42474	1.97642	1.94644
CSS003220	0.032919	0	0	0	0	0	0	0.203486	0	0	0	0	0	0	0	0.061091	0	0
CSS003233	0	0.028769	0	0	0	0.043284	0.077798	0	0.021855	0	0.029136	0.052771	0.095013	0	0	0	0.194784	0.252299
CSS003234	0.056879	0.136877	0.028718	0	0.031151	0.021957	0	0	0.052701	0.075115	0.017376	0.188188	0.247307	0.139278	0.018291	0.101863	0.049418	0
CSS003238	0.447232	2.47524	2.32913	3.48066	1.86513	2.35222	3.24669	2.74824	1.97926	0.116902	0.744148	0.65447	1.47354	0.766996	1.13053	0.781151	1.26181	0.886412
CSS003240	0.063793	0	0.032155	0	0	0	0.06916	0	0	0	0	0	0	0	0	0	0	0
CSS003241	0	0	0	0	0	0	0	0	0	0.049475	0.111007	0.09069	0	0	0	0.050727	0.208553	0
CSS003250	0	0	0	0	0	0	0	0	0	0.217337	0.353527	0.222113	0.410176	0.076963	0	0.81399	0.448408	0.289676
CSS003252	0	0	0	0	0	0	0	0	0	0	0	0.060814	0	0.07794	0	0.116122	0	0.072591
CSS003253	0.921831	0.721429	0.089178	0.097908	0.145098	0	1.86483	1.35005	0.333352	1.26695	1.42273	0.427173	0	0.044556	0.032646	0.704868	1.08784	0.796294
CSS003254	0	0.1113	0.109466	0	0	0	0.22006	0.045979	0.025943	0.160508	0	0	0	0	0	0.037593	0	0
CSS003260	0.164933	1.69138	4.0701	0.20916	0.425893	0.105482	0.176754	0.123842	0.285182	1.50816	0.097958	1.74534	1.87442	2.43954	2.45668	0.253966	1.33082	1.57926
CSS003271	0.041808	1.36254	0.52609	0.07432	0	0.021374	0.018329	0.239518	0.102442	0.323141	0.716738	1.07255	0.989061	0.400912	0.370393	0.520682	0.322069	0.265117
CSS003273	3.22788	6.55077	2.97744	2.10366	0.47706	2.05753	3.14836	4.41922	1.39809	2.06702	3.00621	2.63442	1.2654	1.81669	1.33967	2.54686	2.25267	2.07352
CSS003278	0	0.065314	0	0	0	0	0	0.06492	0	0	0	0	0	0	0	0	0	0
CSS003280	0	0	0	0.027897	0	0.012126	0	0	0	0.336569	0.514136	0.721122	0.727005	0.174333	0.328107	1.1284	0.936032	0.928283
CSS003282	0.029741	0.051712	0.030292	0	0.114346	0	0	0	0.047252	0.026861	0	0.02916	0.123593	0	0	0	0.024575	0.037792
CSS003283	0	0	0	0	0	0	0	0	0	0	0	0	0.109433	0.105124	0	0	0	0
CSS003292	0	0.066418	0	0	0	0.137529	0	0.128643	0.166269	0	0.112787	0	0	0	0	0.214532	0.065984	0.058996
CSS003293	0	0	0	0	0	0	0	0.108817	0	0	0.080108	0.284228	0.065872	0.303265	0.119404	0.28216	0.65385	0.444367
CSS003294	0	0	0	0	0	0	0	0	0	0	0	0	0	0	0	0.192487	0	0
CSS003299	0.022749	0.123582	0.12382	0.106176	0.077404	0.119705	0.026018	0.321168	0.102607	0.765126	0.801359	1.22611	0.577576	0.507535	0.293103	1.17244	1.03276	1.24921
CSS003301	0	0	0	0	0	0	0	0	0	0	0.063407	0.087467	0	0	0.12196	0.049341	0.113624	0
CSS003318	0.057611	0.133121	0	0.230243	0	0	0.061937	0.065384	0.031156	0.663059	0.750616	0.741952	1.34464	0.711555	1.01493	0.707213	0.71568	0.451452
CSS003323	0.081027	0	0.040911	0.033014	0.088752	0.031278	0	0	0	0	0.094136	0.070038	0	0	0.047246	0.166811	0.248117	0.07013
CSS003324	0.064214	0	0	0	0	0	0	0	0	0	0	0	0	0	0	0	0	0
CSS003325	0.632188	1.28212	1.17567	2.18479	1.39186	1.08805	0.909885	0.772029	0.61244	0.219984	0.304245	0.467403	2.35099	1.40978	1.70116	0.453444	0.741522	0.576064
CSS003326	0	0	0	0	0.175038	0	0	0	0	0	0	0	0	0.037135	0	0	0	0.069211
CSS003328	2.32271	1.06109	1.50761	0.252292	1.09989	0.584923	1.86696	1.22837	1.35083	0.344218	0.13096	0.094559	0	0	0	0.352308	0	0.043507
CSS003329	0	0.386218	0.075761	0	0	0	0.107492	0	0	0	0	0	0	0	0	0	0	0
CSS003335	0	0	0	0	0	0	0	0	0	0	0.013912	0.050904	0	0	0.020386	0.016275	0.010296	0.021991
CSS003340	0.340772	0.65432	0.722002	0.53137	0.222695	0.445309	0.636604	0.606046	0.354785	0.964891	0.770178	1.05956	0.87148	0.773386	0.827004	1.24025	1.25	1.64777
CSS003343	0.28808	0.539173	0.500597	0.863121	1.02226	0.666538	0.444256	0.500335	0.475318	0.359202	0.373222	0.440968	0.730623	0.565638	0.694518	0.500262	0.824156	0.428726
CSS003344	4.81053	3.8018	2.63148	2.07548	1.52102	1.58423	5.64704	4.14689	3.1832	2.32972	3.2764	2.03664	1.85111	1.64374	2.50769	4.51776	4.41814	4.08062
CSS003353	0	0	0.055906	0	0	0	0.427524	0	0	0.49524	0.748035	0.825738	1.49569	0.746058	0.674028	2.22964	0.852497	2.02945
CSS003354	0.850683	0.454047	0.155779	0.47289	0	0	0.743854	0.949223	0.300644	0	1.82363	0.239144	0.402983	0.716849	0.067209	0.812137	0.10911	0.497913
CSS003359	0.542117	0.304148	0	0	0	0	0.476789	0	0	0	0.511011	0	0	0	0	0.428276	0	0.338351
CSS003360	0	0	0.077478	0.078108	0.024104	0.101654	0	0	0.022849	0.089095	0.157807	0.140327	0.098362	0.085507	0.036021	0.073206	0.099063	0.12534
CSS003361	0	0.050561	0	0	0	0	0	0	0	0	0	0	0	0	0	0	0	0
CSS003365	0	0	0.552733	0.019146	0.022196	0.016644	0	0	0	0	0	0.166706	0.05624	0.534119	0.098891	0.120023	0.049441	0.805468
CSS003366	0	0.018537	0.281505	0.053888	0.29883	0.198765	0	0	0	0	0.026575	0	0.112	1.09689	0.274784	0	0	0.414832
CSS003367	0	0.076346	0.2233	1.98834	1.1357	0.451681	0.047523	0.075252	0	0	0.079956	0.0128	1.45168	1.15215	0.94075	0.020509	0.049994	0.193888
CSS003368	0	0	0.427357	0	0	0	0.55844	0.174526	0.425315	0	0.451883	0.647424	0.235119	0.482019	0	0.475453	0.557498	0.31575
CSS003370	0	0.010368	0	0	0	0	0.012908	0.013626	0	0	0.057913	0.034382	0.038214	0.072693	0.111224	0.158723	0.063436	0.045011
CSS003374	0.042932	0	0	0.018683	0.047025	0	0	0	0	0	0	0	0	0	0	0	0	0
CSS003375	0	0.237305	0.452566	0.038652	0.244138	0.073737	0.156554	0.146648	0.132627	0.221986	0.26475	0.331138	0.306169	0.164212	0.260935	0.14289	0.204216	0.218219
CSS003379	0	0	0	0	0	0	0.073292	0	0.111093	0	0	0.187521	0.081757	0	0	0	0	0
CSS003392	0.544113	1.8059	0.80079	1.3088	0.689292	1.32569	1.29224	1.48515	0.79013	0	0.548735	0.59504	1.534	1.35976	1.00541	0.853398	0.36704	0.358255
CSS003398	0	0.754067	0.58591	0.363328	0.147787	0.114876	0.163029	0.123886	0.236559	0	0.371971	0.517816	0.623486	0.698966	0.473479	0.382651	0.523897	0.471914
CSS003405	0.477224	3.53488	1.72461	0.309722	0.818902	0.549308	0.83884	0.977434	0.50423	0.999601	1.84678	2.06419	0.550053	0.365101	0.098215	1.07001	1.11863	1.36701
CSS003412	0	0	0	0	0	0	0	0	0	0	0.167713	0	0	0	0	0	0.205838	0
CSS003416	1.15474	2.55883	2.36817	1.19007	0.846477	1.59667	2.32195	1.83117	1.39784	1.55592	2.15186	2.0804	1.49171	1.42529	1.38337	2.00895	1.47878	2.01144
CSS003417	0.539823	1.29785	0.647949	1.51838	0.901636	1.01623	1.08582	0.877748	0.767354	1.35185	1.3731	2.11404	1.45069	1.78745	2.76171	2.10841	2.23832	2.41157
CSS003418	0	0.235022	0.299297	0.178636	0.201227	0	0.286235	0	0	1.41082	0.443875	0.477598	4.23383	3.64588	2.31127	1.13281	0.739371	1.05263
CSS003426	0.301057	0.197881	0.109147	0	0	0	0.197877	0.280038	0.097978	0.372175	0.333003	0.186347	0	0.06222	0	0.300504	0.145034	0.216787
CSS003429	0.906223	0.537956	0.988322	0	0.035745	0	1.06558	0.515885	0.165081	0.299093	0.505266	0.358939	0	0	0	0.292463	0.095533	0.149434
CSS003430	0.336694	0.337426	0.775607	0.035695	0	0	0.413206	0.17053	0.661127	0.23295	0.350139	0.282158	0	0.120909	0	0.443453	0.134308	0.446763
CSS003434	4.06765	6.75272	5.10863	5.48541	4.8758	3.18628	5.74331	4.15385	4.63857	4.38035	5.03195	5.41922	5.8235	5.33394	5.65526	5.16614	6.12219	5.38811
CSS003437	2.00422	1.39565	1.04793	1.27262	0.858438	0.84549	2.76053	0.927451	0.681445	0.794872	2.10028	0.890418	2.05166	2.15652	2.70392	2.69945	2.14369	2.17103
CSS003440	2.20997	5.37534	3.65334	5.56455	4.80351	3.94078	3.94679	3.6102	2.01582	3.18259	3.7571	4.08609	7.66458	6.73665	6.63037	5.62512	4.35957	4.27402
CSS003444	0.434677	0.871492	0.872729	0.184195	5.49185	0.628888	0.451664	0.932926	0.412887	1.32726	1.88333	1.23134	1.99832	2.38797	1.96346	1.73775	1.28491	1.13614
CSS003446	0	0	0.084955	0	9.58986	0	0	0	0	0.190358	0	0	0	0.097344	0	0	0	0
CSS003449	0.345529	1.40835	0.884357	0.809869	0.394273	0.289805	0.528149	0.49369	0.625698	0.55299	0.616599	0.486131	0.519027	0.246661	0.406457	0.711896	0.739821	0.744554
CSS003455	0	0.01084	0	0	0.01375	0.038767	0.026271	0	0.026249	0.923938	1.10481	0.695613	1.2095	0.781969	0.493743	0.633969	0.804621	0.797857
CSS003457	0.154251	0.902563	0.756122	0.110708	0.369934	0.282837	0.222702	0.187227	0.255868	0.461647	0.639867	1.37488	0.615197	0.533628	0.413881	1.10354	0.937088	0.771056
CSS003462	0.870879	4.3333	1.95827	0.412902	2.21354	1.02415	1.3661	1.9231	1.89137	0.758266	2.55225	3.87445	1.27322	1.19485	1.49697	3.00357	3.42453	4.47221
CSS003465	0	0.488105	0.504444	0.20459	0.211811	0.116795	0.264926	0	0.054173	0	0	0.175835	0.118066	0	0	0.182341	0.04816	0
CSS003468	0	0	0	0	0	0	0	0	0.039108	0	0	0	0	0	0	0	0	0
CSS003471	0	0	0	0	0	0	0	0	0	0	0	0	0	0	0	0.135881	0	0
CSS003479	0	0	0	0.078431	0.145204	0	0	0	0	0.163346	0	0	0.057596	0	0.051323	0	0	0
CSS003481	0	0.092489	0	0	0	0	0	0	0	0	0.166459	0	0.066126	0	0.058093	0.04704	0	0
CSS003483	0.57094	1.36763	1.06259	1.23691	1.06593	1.09565	1.32501	0.991018	1.04984	1.15561	1.39793	1.6091	1.52273	1.02718	1.63193	2.72111	2.32217	1.90775
CSS003486	0.288216	1.02287	0.441485	0.08325	0.052296	0.028949	0.473984	0.336746	0.241028	0.295256	0.752064	1.2205	0.693688	0.223482	0.365212	0.674163	0.692814	1.01086
CSS003487	0	0	0	0	0	0	0	0	0	0	0.152896	0.14297	0.031192	0.02413	0.110067	0.214795	0.222554	0.107337
CSS003488	2.40878	2.40596	1.70392	2.84733	3.08748	2.71274	2.48659	1.62092	3.21228	1.47	1.50595	1.59417	2.07536	1.44277	2.56952	1.52706	1.98639	1.94972
CSS003491	0	0	0	0	0	0	0	0	0.141217	0	0.104095	0	0	0	0	0	0	0
CSS003496	0.283569	0.435436	0.392564	1.13181	0.361316	0.154454	0.662384	0.456648	0.225263	0.248523	0.281	0.634847	0.556868	0.237223	0.401756	0.415324	0.166282	0.319293
CSS003498	0	0	0	0	0	0	0	0	0	0	0.09486	0	0	0	0	0.185375	0	0
CSS003500	0	0	0	0	0	0	0	0	0	0	0	0	0	0.055384	0.099157	0.043411	0	0
CSS003502	0.057167	0.414395	0.45167	1.18539	1.03809	0.455366	0.394553	0.661192	0.717483	0.391648	0.9305	1.31767	1.09433	1.03006	1.41485	1.09983	2.10062	1.1978
CSS003507	0.007183	0.375577	0.204797	0.070878	0.007868	0.06985	0.220947	0.141787	0.270381	0.003162	0.196798	0.105944	0.102335	0.092745	0.044741	0.190075	0.171196	0.259396
CSS003509	0.096447	0	0	0	0	0	0	0	0.04908	0.120502	0.048902	0.137691	0.081547	0	0	0	0	0.090915
CSS003512	0.241945	1.11779	0.686325	0.771379	0.463542	0.639307	1.12719	0.962701	1.10035	0.357914	1.06295	0.918821	0.458775	0.570867	0.682818	1.88096	1.72282	1.50917
CSS003514	0	0	0	0	0	0	0	0	0	0.073655	0	0	0	0	0	0	0	0.070341
CSS003520	0.112175	0.499448	0.116918	0.344398	0.314522	0.522732	0.878206	0.528506	1.09569	0.103651	0.299646	0.193971	0.212073	0.255848	0.180762	0.363871	0.337123	0.290127
CSS003521	0	0.149936	0.117258	0.128544	0.076392	0.071507	0	0	0	0	0	0	0	0	0	0	0	0
CSS003525	4.00849	0.785726	1.10682	0.069581	0.257449	0.312723	1.72558	0.930368	0.272575	2.87774	5.04234	2.66947	0.405371	0.620335	0.131738	3.51014	1.28444	1.66828
CSS003527	0.917804	3.10382	2.08168	1.99769	0.795447	0.939615	1.55961	2.59235	2.04681	2.3836	2.30986	2.95289	0.831847	1.74646	1.56727	2.86161	3.13998	3.24502
CSS003530	1.26697	1.68629	0.956318	0.229557	0.181443	0.179536	1.23425	1.02184	0.827802	0.612623	1.2098	1.45009	0.866724	0.551609	0	0.853661	0.783446	1.69291
CSS003531	1.91329	3.02587	2.19874	0.650697	0.679178	0.377265	3.58369	3.0798	1.82385	1.78725	3.13842	3.78345	1.6315	1.09011	0.878561	2.38801	2.92473	4.4538
CSS003532	0.119318	0.302031	0.271678	0	0	0	0	0.237187	0	0	0	0	0	0	0	0	0	0
CSS003534	0	0	0	0	0	0	0.053317	0	0	0.130989	0	0	0	0	0	0.068875	0.048717	0.155451
CSS003542	0	0	0	0	0	0	0	0	0	0	0	0	0	0	0	0	0.085205	0
CSS003553	0.298221	0	0.046581	0	0	0	0.220367	0.095076	0.268712	0	0	0.160525	0	0.067726	0.217404	0.12784	0	0
CSS003555	0.492462	0.744989	0.796343	2.80605	0.854599	5.62387	2.11223	2.75512	3.16271	1.08409	1.60247	1.8822	1.01105	1.40925	1.90663	2.16342	2.25735	2.0746
CSS003557	1.67731	1.51477	2.01024	0.092045	0	0.145814	1.56898	1.70909	0.888328	1.2137	2.15045	0.565347	0	0.123481	0.107764	0.856259	0.379348	1.55033
CSS003558	0	1.28826	0.24759	0	0	0.059035	0.342592	0.459274	0.503267	0	0.066424	0.137506	0	0.038687	0	0	0	0.315388
CSS003563	0.664843	2.28098	1.61898	1.20044	0.704687	0.940244	1.57973	1.87474	0.920345	1.82928	1.28139	1.59583	1.1847	1.839	1.36886	2.10812	1.61122	1.79395
CSS003569	0	0.133575	0.115425	0	0	0.047832	0	0	0	0.053013	0.04187	0.119872	0	0	0	0.172464	0	0
CSS003570	0	0	0	0	0	0	0	0	0	0	0	0	0	0	0	0	0.049293	0
CSS003574	1.13538	3.26237	1.9941	1.5562	2.15701	1.12699	1.20999	2.22599	1.54093	3.88516	3.59568	3.66831	3.67381	2.05551	3.06976	2.24327	1.88371	3.3377
CSS003575	0.912322	0.677566	1.10508	0.378139	0	0.24184	0.55997	0.602214	0.918147	0.453773	0.629869	1.14126	0.650462	0.376784	0.211847	0.924976	0.669447	0.994432
CSS003576	0	0	0	0	0	0	0	0	0	0	0.107514	0.265434	0	0.128611	0	0.434218	0.352112	0.365349
CSS003580	0	0.24945	0.421234	0.737917	0.284863	0.504277	0	0	0.162198	0.274381	0.1287	0.115672	0.526565	0.32712	0	0.740179	0.52082	0
CSS003581	0	0.034799	0	0	0	0	0	0	0	0	0	0	0	0	0	0	0	0
CSS003582	0.115036	0.584504	0.507461	0.122761	0	0.105889	0.60945	0.521178	0.049835	0.9608	1.21592	0.712897	2.17604	1.28415	1.3767	0.910736	1.84039	1.37722
CSS003584	1.39506	4.43346	1.91402	0.723265	0	0	0.407836	1.10624	0.552231	1.3567	1.51928	4.11759	1.08076	1.25953	0.453325	0.63541	1.68472	1.775
CSS003587	0	0	0	0	0	0	0	0	0	0	0.371239	0	0	0	0	0	0	0
CSS003590	0	0	0.048411	0	0	0	0	0.078893	0	0.064894	0.157371	0.062225	0.108391	0	0.046899	0.244295	0.303481	0.108695
CSS003592	0.209741	0.840415	0	0	0	0	0	0.217408	0.113426	1.0821	0.29226	0.193439	0.22981	0.691366	0	0	0	0.737195
CSS003593	1.34234	1.36282	3.13103	0.360782	1.14143	0.291135	1.22666	1.17867	1.49961	2.83752	1.79616	1.63437	2.47204	1.0542	0.50091	1.73806	1.57292	1.67416
CSS003594	0.227332	0.077903	0.048098	0.058646	0.33438	0	0.017587	0.030851	0.038508	0	0	0	0	0	0	0	0.019065	0.166039
CSS003596	0.716277	0.439372	0.608519	0	1.57585	0	0.253711	0	0.214265	0	0.028138	0	0	0	0	0	0.222001	0.166492
CSS003598	0	0	0	0.046327	0	0	0	0	0	0	0	0	0	0	0	0	0.104833	0
CSS003600	0.061954	3.24287	1.83178	0.337595	0	0	0.138762	0.383302	0.108889	0.198295	0.593016	0.060768	0.084179	0	0.084011	0.180448	0	0.968376
CSS003602	0	0	0	0	0.010537	0	0	0	0	0	0	0	0	0	0	0	0	0
CSS003605	1.70557	4.46981	2.3974	1.15344	0.337962	0.945111	1.97911	1.45082	1.16479	0.988682	0.773705	1.70171	0.817021	0.766518	0.436304	0.873851	1.01502	1.02527
CSS003607	0.719515	0.634314	3.52099	2.59521	2.3592	0.714944	0.396608	0	0	0	0.137342	1.01527	0.743227	0.565959	1.09815	0.919807	0.991359	1.81248
CSS003613	0.042835	0.39574	0	0.055178	0.068281	0	0.201055	0.192907	0	0	0.299345	0.046436	0	0	0	0.044733	0	0.190707
CSS003617	0	0	0.032391	0	0	0	0	0	0	0	0	0	0.052739	0	0	0	0	0
CSS003622	0	1.10902	0.032532	0	0	0	0.034635	0	0	0.170181	0.025899	1.30661	4.24446	0.291166	0.113084	0	0.038581	0.441757
CSS003632	0	0	0	0	0	0	0	0	0	0	0	0	0	0.113304	0.052413	0	0	0
CSS003633	0	0.377335	0.115189	0	0	0	0.075873	0	0	0	0	0.233434	0	0.070811	0	0	0	0
CSS003634	3.30165	5.03149	3.11845	4.8126	4.93792	3.37162	4.39203	4.29662	4.1226	2.95559	3.4827	4.38181	4.79264	4.39209	5.8305	5.93304	5.69431	5.70683
CSS003635	0.525132	1.62814	0.881231	1.12029	0.957162	0.797854	1.30316	0.458786	0.402483	1.11303	1.12075	1.64751	1.58622	2.18208	2.41455	2.53145	1.69268	2.21802
CSS003641	0.853905	1.20455	1.57252	0.937592	1.73229	1.42837	1.42608	2.24512	1.45073	2.11422	2.25551	1.45749	1.03542	1.21454	2.51437	1.87593	3.0143	2.11212
CSS003643	1.80462	0.810133	0.114228	0	0	0.261419	4.00671	0.272166	0	0.218105	3.88057	1.33217	0.503639	0.504518	0	2.26092	1.15104	2.07067
CSS003644	0.502194	0.804617	1.13145	0.77139	0	0.540736	1.04839	1.58169	0	0.192914	0.53067	0.603471	1.47078	1.45809	0.593799	0.918793	0.940059	0.881107
CSS003654	0.12777	0.304329	0.507066	0.196215	0.43412	0	0.153614	0.032368	0.015423	0.998224	0.235464	0.110363	1.48395	2.08117	0.991818	0.773808	0.294335	0.168897
CSS003657	1.21786	1.33779	0.833989	0.222142	0	0.303075	0.091035	0.507519	0.240568	0.037877	1.2598	5.16989	0.374109	0.942646	0	0	0.058185	0.220162
CSS003659	0	0	0.017662	0	0.023363	0	0.045251	0	0	0.350789	0.033951	0.082539	0.110175	0.064138	0.024791	0.136037	0.142578	0.052951
CSS003661	0	0.0553	0.065099	0.143134	0	0	0	0	0	0	0.051825	0	0	0	0	0	0	0.359145
CSS003664	2.53568	0	0.494974	0	0	0	0.817714	0.332625	0.257357	0.224516	1.27436	0.071122	0.195524	0	0	0.250789	0.114446	0.546876
CSS003676	0.342365	0.572718	0.77428	1.43389	1.22787	1.71091	0.867153	1.0843	0.557092	0.561586	1.34085	0.901483	0.461609	0.788935	1.65871	0.660688	1.35038	0.64898
CSS003677	0.164174	0.830282	0.495357	1.71527	3.70668	2.00067	0.76059	0.978663	0.499488	0.401904	0.552958	0.682618	0.877754	0.864719	1.86066	0.830789	1.2683	1.07993
CSS003699	0	0	0	0	0	0	0	0	0	0	0	0	0	0	0.045431	0	0	0
CSS003702	0	0	0	0	0	0	0	0	0	0	0	0	0	0	0	0.071158	0.076503	0
CSS003705	0	0.362591	0.233563	0.300849	0	0.100717	0.274044	0.353129	0.29683	0	0	0.026891	0.053196	0	0	0.035185	0.029997	0
CSS003708	0.152852	0.263701	0.224903	0.115596	0.184247	0.0608	0.176097	0.128666	0.105855	0.036238	0.086652	0.154074	0.042443	0.068517	0.0557	0.098051	0.082049	0.146392
CSS003710	0	0	0	0	0	0	0	0	0	0	0	0.022135	0.029845	0	0	0	0	0.057376
CSS003713	0	0	0	0	0	0	0	0	0	0	0	0	0.025182	0	0	0	0	0
CSS003717	0.132564	0.605093	0.106533	1.02669	0.033016	0.112437	0.896701	0.239463	0.130079	0.13616	0.734898	0.305968	0.092747	1.06763	0.200866	0.646804	0.123393	0.420588
CSS003721	0	0	0	0	0.08649	0	0	0	0	0	0	0	0	0	0	0	0	0
CSS003722	0	0.100315	0	0	0	0	0	0	0	0	0	0	0	0	0	0	0	0.103894
CSS003727	0	0	0.464556	0	0	0.305877	0	0	0	0.645409	0	0.06367	0.236291	0.238026	0.215097	0.166278	0	0
CSS003731	0	0.337629	0.090806	0	0	0	0	0.198935	0	0.387246	0	0.094559	0.397784	0.562188	0.658925	0	0.283074	0.195262
CSS003738	0.042103	0	0	0	0.067446	0.02377	0	0	0	0	0	0	0	0	0	0.042852	0	0
CSS003739	0.074575	0	0	0	0	0	0	0	0	0	0	0	0	0.079355	0	0	0	0
CSS003751	0	0.530158	0.266548	0.033959	0	0	0	0.043444	0	0.042127	0	0	0.075175	0	0	0	0.09633	0
CSS003754	0	0	0	0.021625	0	0	0	0	0	0	0	0	0	0	0	0	0	0
CSS003759	0	0.005739	0	0.149188	0.006337	0	0	0	0.007166	0	0	0	0	0	0	0	0	0
CSS003763	0	0	0	0	0	0	0	0	0	0	0.029865	0	0	0	0.043179	0	0	0.023211
CSS003769	0	0.036964	0.01729	0	0.037508	0	0	0.038863	0	0	0	0	0	0	0	0	0	0
CSS003772	0	0	0.060768	0	0	0	0	0	0	0	0	0	0	0	0	0	0	0
CSS003779	1.12268	3.01992	2.70848	0.214673	0.22064	0.283181	1.23637	0.910529	1.59192	1.47856	2.36226	3.33339	0.266931	0.636965	0.489693	2.87262	2.0072	2.23312
CSS003791	0	0	0	0	0	0	0	0	0	0	0	0	0.18836	0.073007	0	0	0	0.117597
CSS003793	2.50766	2.146	2.93498	0.64294	0.595806	0.394937	1.19927	1.14651	1.00604	0.467137	0.211912	0.200215	0.231235	0.481484	0.226652	0.15256	0.246183	0.228571
CSS003799	0	0	0	0	0	0	0	0	0	0	0	0.091451	0	0	0	0	0	0
CSS003805	0.035764	0.257858	0.188176	0.218232	0	0.054855	0.130206	0.246105	0.020791	0	0.683989	1.28946	0.430891	0.520953	0.112363	0.66962	0.661427	0.730844
CSS003810	0	0.164028	0.186334	0.222219	0	0	0	0	0.271039	0	0.091862	0.055182	0	0	0	0.105856	0	0.180221
CSS003815	0	0.059003	0.114835	0	0	0	0.208144	0	0.072414	0	0	0	0	0	0	0	0	0
CSS003818	0	0	0.081548	0	0.040944	0.046761	0.03957	0	0	0.170409	0.054529	0.075253	0.743179	0.122296	0.054125	0.103572	0.124119	0.139726
CSS003820	2.20324	2.94134	4.25116	0.67868	1.38465	1.14448	0.934057	1.1096	1.05288	4.76262	1.70534	1.69023	0.299864	0.688988	0.960698	1.66142	0.813458	1.95667
CSS003824	0.040672	0.521493	1.1559	0	0.216515	0	0.053982	0.098587	0	0.26414	0.10078	0.389339	0.210133	0.501102	0.058362	0.334068	0.029477	0.343108
CSS003826	0	0.099994	0.077952	0	0	0.089399	0	0	0	0	0	0	0	0	0	0	0	0
CSS003836	0	0.097159	0.073533	0.114992	0.07473	0	0.073844	0.015716	0.048438	0	0.016365	0	0	0.117891	0	0.063478	0	0.042538
CSS003841	0	0	0	0	0	0	0	0.191974	0	0.878493	0.196978	0.447004	0	0.522201	0.396622	0.239941	0.667595	0.403891
CSS003844	0	0.036863	0	0	0	0.043302	0	0.041764	0	0	0	0.049835	0	0	0	0	0	0
CSS003845	0	0	0.227375	0	0	0	0	0	0	0	0	0	0	0.124965	0	0	0.044231	0
CSS003849	0.329294	0.163615	0.640334	0.246956	0.437268	0.281227	0.374279	0.514956	0.526295	0.757101	1.42702	0.683798	0.399431	0.376724	0.598082	1.16982	0.24133	0.442668
CSS003850	0	0	0	0	0	0	0	0	0	0	0	0.012282	0.034741	0	0	0	0	0
CSS003851	0.298294	2.99246	2.06765	1.14392	0.973818	0.357502	1.74962	0.812557	0.651693	0.15255	0.642764	0.736544	0.255196	0.888808	0.805455	1.77632	1.06133	1.99377
CSS003858	1.24843	2.083	1.12751	1.06131	0.302463	1.11199	1.16366	1.29333	0.935278	0	0	0	0	0	0	0.052828	0	0
CSS003861	0.041115	0.213426	0.194475	0.146709	0.403501	0.042512	0.029599	0.031247	0.059457	0.035996	0.099009	0.212007	0.107737	0.055563	0.112003	0.025547	0.161303	0
CSS003869	0	0	0	0.013168	0	0	0	0	0	0	0	0	0	0	0	0	0	0
CSS003870	0.541232	2.11918	1.21189	1.85441	1.35278	2.02417	1.07749	0.765432	0.944325	0.841789	0.970081	1.12763	2.83422	2.12753	2.04225	1.37459	0.490648	0.541313
CSS003879	0	0	0	0	0	0	0	0	0.099242	0	0.058423	0.379572	0.477246	0	0	0.138094	0	0.121458
CSS003881	1.21356	3.91869	2.60925	3.65859	2.22855	1.91618	1.02666	1.12914	0.30379	0.209797	1.19058	1.6861	0.430621	0.796487	0.336079	0.765225	0.357588	0.494886
CSS003883	0.715257	3.21391	1.60125	0.375311	0.399873	0.164817	0.49172	1.3699	0.27212	1.64803	2.24855	5.36193	2.05359	0.924411	0.928883	2.8919	3.05983	2.83402
CSS003887	0	0	0.160693	0.065376	0.023715	0.330131	0	0.022114	0.266953	0.160117	0	0.969767	0.802039	1.30973	1.97166	0.220486	0.317749	1.14689
CSS003888	0.059087	0	0	0	0.275167	0.096326	0	0.071635	0	0	0	0	0	0	0	0	0.073614	0
CSS003889	0	0	0	0	0	0	0	0	0	0	0	0	0	0	0	0.040122	0	0
CSS003892	0	0.081361	0.221463	0	0	0	0	0	0	0.058354	0.341703	0	0.123305	0.217803	0.105761	0.173386	0.118757	0.118127
CSS003893	0	0	0.873955	0	0	0.031618	0.02232	0	0	0.213628	0.049383	0	0	0	0.0476	0.188356	0	0.230544
CSS003903	1.35638	5.70354	3.5322	2.72553	1.21865	0.478323	5.07057	3.40183	3.14328	0.403239	0.489699	0.261802	0.114727	0.24949	0.143305	0.404043	0.475364	0.368422
CSS003904	0	0	0	0	0	0.031398	0	0	0	0	0	0	0	0	0	0	0	0
CSS003905	0	0	0	0	0	0	0	0	0.046111	0	0	0	0	0	0	0	0	0
CSS003906	0	0	0	0	0.031846	0	0	0	0	0.117994	0	0	0	0	0	0	0.045081	0
CSS003909	0	0.02998	0	0	0	0	0	0	0	0	0.200121	0.034294	0	0	0	0.304611	0.194328	0.173947
CSS003910	0	0	0.035292	0	0	0	0	0	0	0	0	0	0.131807	0	0	0	0.044293	0
CSS003914	0.165415	0.218336	0.29304	0.275591	0.250513	0.20619	0.098896	0.397922	0.196316	0.228715	0.28598	0.40695	0.33142	0.437061	0.459526	0.453219	0.20774	0.497337
CSS003915	0.097425	0.107551	0.186552	0.551287	0	0.127514	0.265167	0.311598	0.29602	0.585898	0.579552	0.189943	0.585222	0.444202	0.623738	0.914309	0.548821	0.256972
CSS003916	0	0	0	0	0	0	0	0	0.027602	0	0	0	0	0	0	0	0	0
CSS003918	0.486032	0.165199	0.098225	0.086388	0.21309	0.140184	0.244705	0.110395	0	0	0	0.094102	0	0	0	0	0	0
CSS003919	0.300478	0.653683	0.302051	0.803624	0.194634	0.43367	0.792925	0.36547	0.69549	0	0	0.027305	0.090041	0.053224	0.041982	0.071651	0.213221	0.049991
CSS003920	0.122648	1.3673	0.684155	2.75579	0.748693	0.844158	1.08648	0.687763	0.713215	0	0	0	0	0	0	0	0	0
CSS003922	0.676573	1.10903	0.91589	2.5326	5.25932	3.83435	1.55934	1.29911	0.980103	1.47381	1.90464	1.99432	5.11433	5.03223	6.98357	3.2139	3.7679	3.24341
CSS003926	0	0.124905	0	0.258761	0	0.106046	0	0	0	0	0.33921	0	0	0.076651	0	0	0.181427	0
CSS003928	0.042773	2.1971	1.08879	0.090716	0.250623	0	0.147593	0.271118	0	0.174905	0.164197	0.238029	0	0.045715	0	0.135583	0	0
CSS003930	0.336467	0.762987	0.982217	0.372076	0.799455	0	0.87621	0.547839	0.56079	0	0.082028	0.218572	0.464525	0.578092	0.794626	1.33854	1.01412	0.544456
CSS003946	0	0	0	0	0.053792	0	0	0	0	0	0	0	0.128117	0	0	0	0	0
CSS003955	3.01192	4.19313	1.18325	1.21591	0.558655	0.596624	1.30688	1.88359	0.476868	1.85482	2.58241	3.36112	1.72612	1.34406	0.725103	0.923273	1.46718	1.09435
CSS003960	0	0.100368	0.115887	0	0.188848	0	0.119463	0.04041	0.099424	0	0	0	0	0	0	0	0	0
CSS003961	0	2.75225	1.63227	0	0.070916	0.049985	0	0.073478	0.195136	0.053581	0.325989	0.493972	0	0	0	0	0.076014	0.796861
CSS003964	0	0	0.106592	0	0	0	0.034892	0	0.236677	0	0	0	0	0	0	0	0.044998	0
CSS003966	0	0	0	0.914279	0.23796	0	0.238442	0	0.240701	3.75271	3.77406	2.46418	1.99547	3.1164	2.48637	5.18891	4.72233	4.08384
CSS003969	0	0	0	0	0	0	0	0	0	0.066034	0	0.14447	0	0.178231	0.327125	0.139193	0	0.205328
CSS003974	0.682434	1.62208	2.06015	0.167818	0.149699	1.00076	2.31784	0.410743	0.836706	0.671705	2.51818	1.09012	0.37778	0.408043	0.636821	1.69395	1.40896	1.50498
CSS003978	1.09266	0.943114	0.352936	0.714989	0.721021	0.838638	1.16257	0.193691	0.514141	0.795851	0.828788	0.683044	0.730083	1.41835	0.699032	0.760953	1.25964	0.821761
CSS003980	0.979575	0.733681	0.702464	0.028336	0.092077	0.059311	0.021175	0.055331	0.165547	0	0	0	0	0	0.037777	0.074493	0.038161	0
CSS003994	0.210807	0.549728	0.179257	0.422752	0.459171	0	0.488152	0	0.343711	0.727698	1.40324	0.978019	1.16273	1.42186	1.96419	2.09115	1.50681	1.70812
CSS003995	0	0.941539	0	0.840089	1.05936	0.344226	0.961867	1.26979	1.21669	1.55876	1.2486	1.07733	2.91199	1.96776	2.22815	0	1.90416	1.98207
CSS003997	0	0	0	0	0.292564	0	0	0	0	0	0	0	0	0.2897	0	0	0.258116	0.212438
CSS004006	0	0	0	0	0	0	0	0	0	0.071004	0.043513	0.510716	0	0	0	0	0.062914	0.101569
CSS004009	0	0	0	0	0	0	0	0	0	0	0	0.553982	0.119004	0	0	0.186215	0.075652	0.07544
CSS004010	0	0.228661	0	0	2.69075	0	0.379771	0	0.572779	0	0	0.441197	2.24639	0	2.16634	0.866165	0	0
CSS004011	0.193194	0.351463	0.282005	0.407835	0.302775	0.322665	0.161544	0.22666	0.283912	0.204971	0.287574	0.251885	0.299323	0.094368	0.215118	0.320909	0.607409	0.393022
CSS004014	0.511984	0	0	0.128385	0.277099	0.077727	0	0	0.335042	0	1.09156	0	0.752002	0.498391	0	0	0.505139	0
CSS004020	1.25597	2.59909	2.01525	2.03243	0.972076	1.79437	1.64187	2.451	1.58138	1.76075	1.89018	2.6079	1.50778	2.04947	2.28326	2.20717	2.34605	2.11559
CSS004024	0.128711	2.16965	0.75923	0	0.035336	0	0.175889	0.186674	0.195822	0.770211	1.23367	2.25098	0.386159	0	0.073519	0.793009	0.680919	1.39921
CSS004027	0.806186	1.60786	1.02666	0.444748	0.57983	0.416516	1.1403	0.924216	0.87053	0	0.069957	0.172752	0.130665	0	0.064142	0.038924	0.18989	0.085097
CSS004029	0	0	0	0	0.083592	0	0	0	0	0	0.046955	0.026459	0	0.081624	0	0	0.062139	0.029492
CSS004030	0	0	0	0	0	0	0	0	0	0	0	0.061613	0	0.093926	0	0	0	0
CSS004033	0	0	0	0	0	0	0	0	0.114019	0	0.148307	0.420854	0	0.370541	0	0.086387	0	0.047609
CSS004034	0	0.158421	0	0.074043	0.114111	0	0	0.234133	0	0.416349	0.277035	0.233904	0	0.092989	0.048858	0.219054	0.221629	0.387234
CSS004039	0.499039	2.67585	1.45571	1.15986	1.35733	1.06397	1.46241	2.73853	0.711934	0.55283	1.38824	1.40023	0.499849	0.792273	0.87517	0.973688	1.01653	1.23786
CSS004041	0.046394	0	0	0	0	0	0.049878	0	0	0	0.034313	0	0.021382	0.046815	0.050329	0	0	0
CSS004049	0	0	0	0	0	0	0	0	0	0	0.56116	0.309228	0.132646	0.160536	0	0.615139	0.358369	0.12236
CSS004050	0.308191	0.005323	0.156298	0.032845	0	0.041772	0	0	0	0	0	0	0.749505	2.70972	0.835032	0.14108	0	0.257604
CSS004054	0.091109	0.039208	0.459706	0	0.108029	0	0.024487	0.048426	0.196919	0.24024	0.144533	0.196995	0	0	0	0.668217	0.427526	0.391244
CSS004055	2.09085	3.51446	1.48544	1.88294	0.944135	0.356494	3.02197	0.738018	1.14591	1.035	1.54231	1.89282	0.924333	0.839003	1.50722	2.2354	2.33909	1.60492
CSS004058	0.181749	0	0	0	0.127978	0	0.062805	0	0.044931	0	0.078272	0	0	0	0.041646	0.017467	0.045117	0
CSS004060	0.370261	0.975026	0.691729	0.106708	0.079088	0.146773	1.07924	2.55151	0.251843	0.286061	0.454714	0.810716	0.234563	0.196069	0.111368	0.990822	0.859723	0.920338
CSS004061	2.33947	11.7747	8.7718	6.48438	8.6837	3.33863	7.83237	4.89564	5.78367	4.60801	6.74161	7.08839	5.84445	6.75474	6.58932	11.9612	9.48326	10.29
CSS004066	1.01662	0.758545	2.17616	0.542119	0.064143	0.096811	0.23449	0.455348	0.363401	0.336238	0.808141	0.578421	0.887263	3.18232	0.933662	1.56241	1.41345	1.67087
CSS004073	0.272642	0	0.067084	0.091236	0	0	0.158797	0	0.147901	0.118843	0	0	0.087249	0	0	0	0	0
CSS004084	0.111771	0.211818	0.151955	0.138265	0.155536	0.320346	0	0.038075	0	0.065288	0.174842	0.116478	0	0	0	0.154796	0.060929	0.22881
CSS004088	0	0.153299	0	0	0	0	0	0.181823	0	0.373444	0.553826	0.810393	0.210544	0.510122	0.341448	0.59199	0.393716	0.47059
CSS004093	0	0	0	0	0	0	0	0	0	0	0	0	0	0.085245	0	0	0	0
CSS004096	0	0	0	0	0	0	0	0	0	0	0.242094	0.367146	0	0	0	0.193683	0.125629	0.330434
CSS004103	0	0	0	0	0	0	0	0	0	0.0195	0.013489	0	0	0.304088	0	0.155697	0	0.364793
CSS004104	0	0	0	0	0.192619	0	0	0	0.091929	0.087321	0.414255	0.767965	0.197305	0.560446	1.40733	0.725751	0.856819	0
CSS004114	0	0	0	0	0	0	0	0	0	0	0	0	0	0	0	0.052189	0	0
CSS004134	1.60436	3.41986	2.42639	1.14719	0.897889	0.754571	2.78234	2.19128	1.90179	1.79581	3.50956	1.99243	1.4809	1.90706	2.10352	3.43567	2.39215	2.59187
CSS004138	0	0.019647	0	0	0	0	0	0	0	0	0	0	0	0	0	0	0	0
CSS004150	0	0	0.13555	0	0	0	0	0	0	0	0	0	0	0	0	0	0	0
CSS004152	0	0	0.143413	0	0.198016	0	0.018742	0	0.028283	0.034457	0.027842	0	0	0.042043	0	0.038985	0.025585	0.032786
CSS004158	0	0.111069	0.389458	0.234913	0.743836	0.091255	0	0	0.064241	0	0.095497	0.114729	0	0	0	0.137601	0	0.481322
CSS004162	0.549811	1.04694	0.576657	0.320126	1.37627	0.385982	1.22303	0.745693	0.511121	0.590743	0.989891	1.16318	1.06702	1.13494	0.99104	0.801852	1.18159	1.39765
CSS004164	0	0.302584	0.072777	0.263944	0.262846	0	0.199695	0	0	0	0	0	0	0	0	0	0	0
CSS004167	0.463325	0.231839	0.371983	0.492379	0.279327	0.565939	0.33834	0.149887	0.648314	0.243443	0.20538	0.469174	0.121032	0.046815	0.215698	1.10322	0	0.288129
CSS004170	0	0	0	0.046088	0	0	0	0	0	0.565398	0.114725	0.722936	0.607185	0.290452	0.045238	0.265166	0.030465	0.195195
CSS004173	0	0	0	0	0	0	0	0	0	0	0	0.049714	0	0	0	0.070003	0	0
CSS004175	0.129072	1.58543	1.94328	0.732869	0.396067	0.740428	0.626067	1.27507	1.20485	0.357701	0.979253	1.49913	0.284088	0.570235	1.00473	1.9346	1.55205	2.3459
CSS004181	0.086789	0.068452	0	0	0	0	0	0	0	0.11347	1.03841	0.320174	0	0	0	0.516483	0.203798	0.373963
CSS004189	0	0.127202	0.131705	0	0	0	0	0	0	0	0	0	0	0	0	0.084571	0	0.085483
CSS004192	0	0	0	0	0	0	0	0.068214	0	0	0.084137	0.080735	0	0	0	0	0	0
CSS004194	0	0.043146	3.49185	0	0.054727	0	0.043688	0.277093	0.056201	0	0	0	0.065171	0	0	0.115903	0	0.062643
CSS004196	0.206266	0.355053	0.825399	0.102301	0.961766	0.355256	0.940676	2.5848	1.52942	0.029613	0.110875	0	0.231866	0.711415	0.508408	0.305911	0.162292	0.173501
CSS004200	0.150698	0.171591	0.209638	0.131781	0.169301	0.03701	0.218479	0.197229	0.120885	0	0	0	0	0	0	0	0	0
CSS004202	0	0	0.06623	0	0	0	0	0	0	0.043307	0	0	0	0	0	0.015215	0.038502	0
CSS004204	0.149729	0.466151	0.133805	0.434706	0	0.087786	0	0.340324	0.269597	1.72652	0.873317	1.30903	1.43932	1.24088	2.47072	2.10417	2.56578	2.41367
CSS004205	0	0.146872	0	0	0	0	0	0	0	0	0	0	0	0	0	0	0	0
CSS004206	0	0.048671	0.13012	0	0	0	0	0	0	0	0	0	0	0	0.029754	0	0.149521	0
CSS004207	0	0	0	0	0.051238	0.020413	0	0	0	0	0	0	0	0	0	0.094361	0	0
CSS004213	0	0	0	0	0	0	0	0	0	0	0.035759	0.408803	0.116041	0	0	0	0	0.05577
CSS004214	0.946292	6.87371	3.5937	2.45686	1.89788	1.49579	3.31986	4.23386	3.04114	1.76022	2.26046	1.66536	1.07097	1.43395	1.64347	2.71321	1.53432	2.0374
CSS004218	1.42154	1.61916	1.7526	0.462278	0.787246	0.665776	1.7853	1.70062	1.68968	0.819335	1.00639	0.715445	0.431658	0.584053	0.47657	1.31136	1.2586	1.58698
CSS004220	0	0.14878	0.326078	0.135633	0	0.052735	0	0	0.049074	0	0.523912	0.602086	0.479021	0.814154	1.41953	0.796337	0.688553	0.725929
CSS004221	0.232419	0.076986	0.128411	0.283721	0	0.51637	0	0	0	0	0	0	0	0	0	0	0	0
CSS004228	0.735067	0.783615	2.07708	0.695738	1.16685	0.393748	0.217014	0.317689	0.098907	0.317672	0.043165	0.493471	0.784107	5.68417	1.54066	0.584423	0.843074	1.25957
CSS004232	3.16227	6.41142	4.78613	1.09323	0.267226	0.533118	5.9519	2.7767	4.00849	3.65024	3.77762	3.81545	2.49557	2.36225	2.89319	6.71141	9.88719	6.95272
CSS004233	0.057374	1.20266	0.319199	0.175457	0.529435	0.124113	0.502768	0.54672	0.695482	0.318804	0.489953	0.550337	1.35132	0.163852	0.466176	0.225509	0.476624	0.202912
CSS004235	0	0	0	0	0	0	0	0	0	0	0	0	0.056959	0	0	0	0	0
CSS004236	0	0	0	0.021099	0	0	0	0	0.034568	0	0	0	0	0	0	0	0	0
CSS004238	0	0.096294	0.126864	0	0.051747	0	0	0.053879	0.034458	0	0.140182	0.044896	0	0	0	0.202991	0.139898	0.079624
CSS004246	0	0.156325	0.033933	1.49273	0.766577	2.31348	0.195677	0.427784	0.559781	0.194223	0.039567	0.103277	0.572731	0.610866	0.155675	0.113816	0.062985	0.062777
CSS004262	0.152539	0	0.127849	0.067736	0.139235	0	0	0	0.188264	0	0	0	0	0	0	0	0	0
CSS004265	0	0.225032	0.216304	0	0	0	0	0	0	0.021865	0	0	0	0	0	0	0.041078	0
CSS004267	0.068041	0.059257	0	0	0	0	0.092897	0.039332	0.073967	0	2.03601	0.032968	0	0.104561	0	0.699536	0.081379	0.427367
CSS004281	0	0	0	0	0.172668	0	0.155958	0	0	0	0	0	0	0	0	0	0	0
CSS004282	0.542018	0.235624	0.490352	0	0.035934	0	0.196552	0.381281	0.448818	0.252042	0.31729	0.192174	0.038428	0	0	0.425419	0.307061	0
CSS004287	0.530286	0.745121	0.439317	0.968486	0.116685	0	0.889785	0.359249	0.710758	0.589909	3.70796	1.02689	0.974938	0.748948	0.287913	1.25866	0.286345	0.797283
CSS004288	1.20675	0.239742	0.14445	0.716643	0	0.057311	0.327984	0.517625	0.577806	0.297245	2.27786	0.509605	0.323436	0.942344	0.402924	1.53049	0.248743	0.658047
CSS004300	1.28167	2.28731	1.87535	1.69247	0.138793	1.37513	2.34914	1.44588	2.0538	1.15249	2.35879	2.99357	1.6103	2.14172	1.85576	2.81618	2.64567	2.51958
CSS004301	0.158129	0.199618	0.313682	0	0.149598	0.145868	0.338619	0.347627	0.607977	0.321132	0.487108	0.100285	0.136744	0.106257	0	0.17184	0.082515	0.25862
CSS004303	0	0.036839	0	0	0	0	0.055646	0	0.046139	0.092016	0.241657	0.233859	0.508957	0.072604	0.046608	0.178655	0.05476	0.026743
CSS004304	2.96926	0.734349	1.7059	0.772512	0.441097	2.43545	0.701361	0.561389	2.0609	0.538022	0.531464	1.64663	4.72751	1.50757	0.234032	1.06185	0.523244	1.30349
CSS004305	0	0	0	0	0	0	0	0	0	0	0	0	0	0	0	0.335418	0	0.371075
CSS004320	0.664164	0.505231	0.686794	1.99954	1.70759	1.62424	0.707585	0.556243	0.852837	0.994843	1.24079	0.986384	1.52181	1.39639	2.75617	1.00617	1.19757	0.788966
CSS004324	0.278232	0.685279	0.372736	0.950606	0.961963	1.70437	0.459351	0.731837	0.906173	0.681243	0.623075	0.664775	0.875044	1.00853	1.31359	0.344728	0.535645	0.58482
CSS004330	0	0	0.109549	0	0	0	0	0	0	0.071392	0	0	0.058577	0	0	0	0	0
CSS004337	0.032811	0.47398	0.364983	2.52722	0.368922	0.09779	0.0681	0.148952	0.106464	0.302307	0.316043	0.179762	4.47314	2.65574	2.50238	0.16201	0.32064	0.199507
CSS004339	0	0	0	0	0	0	0	0	0	0	0	0.057905	0	0	0	0	0	0
CSS004340	0	0	0	0	0	0	0	0	0	0	0.025816	0	0	0	0	0	0	0
CSS004341	0	0	0	0	0	0	0.017852	0	0	0	0	0	0	0	0	0	0	0
CSS004353	0	0	0	0	0	0	0	0	0	0	0	0	0	0	0	0.112281	0	0
CSS004362	0.172278	0.160257	1.02662	3.04231	2.85358	2.15081	0.3671	0.264321	0.179641	0.863488	0.705775	0.766597	2.83155	3.66311	2.37627	1.48766	1.4079	0.900839
CSS004364	0	0	0	0	0	0	0	0	0	0.371433	0	0	0	0	0	0	0	0
CSS004368	0.171564	0.809869	1.11294	0.277857	0.156862	0.044226	0.16781	0.783718	0.398484	2.86176	1.98239	2.32521	3.95491	4.50428	4.44522	2.96413	4.34262	3.58448
CSS004371	0.026693	0.373711	0.262755	0.050771	0.294672	0.079761	0.220495	0.704654	0.314217	0.726763	0.465406	0	0	0.470488	0	0.329769	1.03747	0.405744
CSS004377	0	0.020472	0	0	0	0	0	0	0	0	0	0	0	0	0	0	0	0
CSS004378	0	0.054523	0	0	0	0	0	0	0	0	0	0	0	0	0	0.093525	0	0
CSS004384	0	0.141623	0	0.096408	0	0.032192	0.070588	0	0.117319	0	0.101516	0	0	0	0	0.091387	0	0.082321
CSS004387	0.150058	0.211204	0.426651	1.55398	0.796698	2.56922	0.224138	2.87295	2.24954	0.186833	0.215339	0.466276	3.40215	2.09679	2.79534	2.62357	1.27405	1.07372
CSS004390	0	0	0.976931	0	0	0	0	0	0	0	0	0	0	0	0	0	0	0
CSS004399	0.953103	0.407618	1.06421	0.672537	1.58085	1.5139	0	1.32068	1.29771	0.801975	0.984383	1.5435	2.82488	3.16076	4.51821	2.16824	2.30099	3.10041
CSS004400	0.092552	0.425559	0.775503	0.342118	1.4401	0.130445	0.083028	0.245089	0.14487	0.61656	0.663837	0.679361	2.59514	4.9425	1.35851	1.42637	0.935962	0.962618
CSS004401	0.566469	0.800913	1.34132	1.42434	3.33175	2.0799	1.28283	0.695394	1.41365	1.14654	0.555661	0.803738	1.05137	1.56477	1.28585	0.448789	1.46838	0.789463
CSS004402	0	0.097777	0	0.265935	0.097044	0.205672	0	0	0	0	0.089917	0	0	0	0	0	0	0
CSS004408	1.13431	1.05713	2.54603	0.44385	0.869892	0.326805	0.821606	0.85762	1.86282	5.576	3.11056	4.77059	0.310424	1.30745	0.731311	4.4245	3.99654	3.88334
CSS004409	1.63896	0.758461	1.50338	0.213258	0.086236	0.428092	0.886227	0.486743	1.25259	2.69911	1.94557	1.28794	0.07702	0.399998	0.477901	2.45334	2.68238	3.5062
CSS004413	0.805809	0.633702	0.494794	0.273985	0.231576	0.186545	0.89272	0.168594	0.25518	0.959487	1.2089	0.585973	0.351412	0.396195	0.398084	0.747997	0.654133	0.454161
CSS004415	0	2.57952	1.00802	0.042483	0	0	0	0.057044	0	0	0.118823	1.60245	0	0	0	0.953276	0.065305	2.64215
CSS004416	0	0	0	0	0.045757	0.032252	0	0.04741	0.033887	0.908797	0.618252	0.349371	0.228493	0.17915	0.286632	0.790499	0.793331	0.73012
CSS004417	0	0.054096	0.024503	0	0	0	0	0.029297	0	0.034091	0	0.024807	0.092653	0	0.029704	0.047907	0	0
CSS004423	0	0.108524	0.084602	0	0	0	0	0.137554	0	0	0.192624	0.153996	0.217834	0.126809	0.146067	0	0.263064	0.626403
CSS004427	0	0	0	0	0	0	0	0	0	0	0	0.054109	0	0.108549	0.032504	0	0	0.010519
CSS004428	0	0	0	0	0	0	0	0	0	0	0	0.054109	0	0.104222	0.032504	0	0	0.031557
CSS004429	0	0	0	0	0	0	0	0	0	0	0	0.054109	0	0.099895	0.032504	0	0	0.063113
CSS004430	0	0.004576	0.00454	0.005989	0	0	0	0.006014	0	0.001908	0	0	0	0	0.002799	0.129623	0.003959	0
CSS004431	0.453903	1.63128	1.15607	0.121646	0.499177	0.03992	0.530492	0.916367	0.246288	0.120502	0.015323	0.232749	0.158695	0.168598	0.106057	0.084481	0.102847	0.092795
CSS004432	0	0.012842	0.172191	0	0	0	0	0	0.016084	0.049097	0	0.007193	0.019139	0.030011	0.034569	0.013707	0	0.074082
CSS004434	0	0.619198	0	0.32366	0.09231	0.277895	0.29385	0	0	0	0	0	0.570439	1.00669	0.419528	0.659703	0.141123	0.653454
CSS004435	0	0.069675	0	0	0	0	0.110671	0	0	0.176183	0	0	0	0	0	0.161088	0	0.118558
CSS004437	0.068046	0.076551	0.434273	0	0	0.009842	0.079417	0	0	0.233687	0.201299	0.220518	0.099109	0.101716	0.029438	0.070504	0	0.127232
CSS004438	0	0	0	0	0	0	0	0	0	0	0	0	0.545948	0	0	0	0	0
CSS004440	0.042659	0.049118	0.143496	0	0.108301	0.021957	0	0	0.060494	0	0	0	0	0	0	0	0.033391	0.520237
CSS004441	0	0	0.035467	0	0	0	0	0	0	0	0	0	0	0	0	0	0	0
CSS004445	0.064439	0.232659	0.089756	0.0056	0	0	0.042254	0.205283	0.251971	0.031256	0.091662	0.063426	0	0.013074	0.054517	0.060114	0.152127	0.308986
CSS004448	0.602146	1.6665	1.19332	0	0.040421	0.010551	0.01489	2.0781	0.907593	0	0.89351	1.33931	0.781094	0.060282	0.560789	1.08949	1.01316	1.2197
CSS004449	3.61389	4.1046	3.84311	0.834928	0.874492	1.12898	4.18196	4.77303	7.18956	1.03347	2.56986	1.72383	0.814907	0.429717	0.48014	2.70854	3.19921	2.72543
CSS004450	0	0	0	0	0	0	0	0	0	0	0	0	0	0	0	0.038439	0	0
CSS004454	0	0	0	0	0	0	0	0	0	0	0	0	0	0	0	0	0.071099	0
CSS004460	0	0	0	0.027691	0	0	0	0	0	0	0	0	0	0	0.060451	0.025335	0	0.038323
CSS004461	0	0	0	0	0	0	0	0	0	0	0	0	0	0	0	0	0	0.062721
CSS004465	0.10681	0.093483	0.109315	0	0	0	0.232763	0	0	0	0.420042	0.310688	0	0	0	0.389744	0	0
CSS004469	1.19862	1.49915	1.32721	0.422871	0.148517	0.480582	0.728124	1.02679	0.852655	0.558975	0.593862	0.895799	0.287253	0.427903	0.486713	0.31328	0.37663	0.212502
CSS004470	0	0.14155	0.109733	0	0	0	0	0.356486	0	0	0.292128	0	0	0	0	0.40558	0.432184	0.193227
CSS004475	0.125845	0.054337	0.284868	0.110646	0	0.072869	0	0	0.067375	0	0	0	0	0	0	0	0	0
CSS004479	0	0	0	0.662796	0	0.099624	0.069829	0	0	0	0	0	0.052528	0.149433	0.366902	0.030135	0	0
CSS004481	0.112874	0.191128	0.185035	0.154012	0.051506	0	0	0	0.060382	0.274545	0.05984	0.462374	0.315232	0	0.128624	0.275408	0.302826	0.229155
CSS004489	0.265742	0.843223	0.989941	0.692377	1.73613	0.538907	0.489424	1.10581	0.632348	1.47815	0.614758	0.599693	0.711179	0.794823	0.990126	0.847281	0.815352	1.05175
CSS004491	0.723698	0.288958	0.260296	0	0	0	0.463265	0.611586	1.37926	0.015415	0.248665	0.190086	0	0	0.21142	0.170589	0	0.168301
CSS004493	0.03041	0	0.194881	0	0	0	0	0	0	0	0.103429	0	0.292756	0.112465	0.228923	0	0.075529	0
CSS004494	0	0	0	0	0.147581	0	0	0	0	0	0	0	0	0	0	0	0	0
CSS004497	0.057571	0.159837	0.197242	0.184278	0.102807	0.182341	0.193465	0.093265	0.046087	1.69279	1.49091	1.28879	1.63822	1.82384	1.59989	1.76656	1.84626	1.84167
CSS004498	0.705973	0.7592	0.73465	0	0	0.170807	0.846725	2.96789	1.55267	0	0.099918	0.19439	0.068632	0	0.206102	0.115331	0.76856	0.777095
CSS004504	0	0	0	0	0	0	0	0	0.235011	0.49547	0.291128	0.273735	0	0.239719	0	0.357094	0.255114	0.578158
CSS004505	0.048062	1.44867	2.15338	0.170314	3.78658	0.147934	0.437917	1.40934	0.411031	0.565135	0.6148	1.20103	4.76781	4.35912	2.34013	2.70705	1.04601	2.34844
CSS004511	0	0	0	0	0	0.031845	0.104072	0.1066	0	0	0	0	0	0	0	0.090124	0	0
CSS004512	0.115003	6.80117	1.93045	0.112486	0.094794	0.066966	0.228076	2.37928	0.062927	1.47494	1.86489	2.33836	2.04686	1.29939	0.702882	0.676206	1.07873	1.64642
CSS004513	0.360182	0.397078	0.154494	0.027768	0.068493	0	0.110252	0.296646	0.08657	0	0	0	0	0.058892	0.051361	0	0	0
CSS004516	0.216157	0.235248	0.673765	0	0	0.004572	0.668508	1.54417	0.153191	0.406684	1.1783	0.886109	4.26274	0.611522	1.78966	0.514715	0.326216	0
CSS004529	0.188443	0.4938	0.104081	0.11063	0.022836	0.027354	0.214175	0	0.056601	0.027718	0.219291	0.111338	0.247881	0.11599	0.060907	0.145418	0.098489	0.092104
CSS004536	0	0	0	0	0	0	0	0	0	0	0	0	0	0	0	0.100449	0	0
CSS004555	0.042619	0.07511	0	0.24635	0	0	0.046754	0.148067	0.257601	0.057432	0.103804	0.040669	0.448003	0.977241	0	0.114204	0	0.081788
CSS004556	1.05349	0.774321	0.870714	1.53696	1.51245	0	0	1.48686	0	2.24334	1.65162	2.04385	1.7487	1.72216	1.18685	2.05025	1.70273	1.74861
CSS004559	2.74446	1.4672	3.37095	1.28779	0.099418	0.260365	1.94468	0.404239	1.05409	2.23333	2.36707	0.831098	0.32874	2.24929	0.640141	1.29001	1.9732	1.17849
CSS004565	0	0	0.040229	0	0	0	0	0	0	0	0.059027	0	0.286111	0	0	0	0	0
CSS004567	0.08969	0	0.393278	0	1.46604	0	0	0	0	0.292142	0.072586	0.552636	0	1.22179	0.146926	0.459689	0.461503	0.669054
CSS004570	0	0	0	0	0.188235	0	0	0	0	0	0	0	0	0.84909	0	0	0	0
CSS004572	0.041931	0.137699	0.095908	0.186664	0.048613	0	0	0	0	0	0.262143	0.102092	0.084855	0.166497	0	0.172865	0.106886	0.47238
CSS004584	0.035828	0	0	0	0	0	0	0	0	0	0	0.051991	0	0	0	0.033245	0	0.134761
CSS004586	0	0.015853	0.01428	0	0.056293	0	0	0.031591	0	0.040466	0.049934	0	0	0	0	0.0577	0	0
CSS004590	0	0.0657	0	0	0	0	0	0	0	0	0	0	0	0	0	0	0	0
CSS004592	0.150119	2.72225	0.945312	0.244594	0	0.462053	0.584406	0.34042	0.046434	0.198439	0.309411	0.932284	1.6212	0.476534	0.149701	0.318564	0.35276	0.636513
CSS004597	2.88976	3.09594	2.27794	2.25699	3.35232	2.36373	2.18771	2.58679	1.07672	1.22903	3.62974	3.44764	4.0191	3.49032	3.6171	3.82143	2.18958	3.60453
CSS004599	0	0	0	0	0	0	0	0	0	0	0	0	0	0	0	0.408249	0	0
CSS004600	0	0.231882	0.133838	0	0	0	0	0.114598	0	0	0	0	0	0	0	0	0.209884	0.196747
CSS004601	0.020005	0.056332	0.105469	0.057869	0.190936	0.084218	0.291899	0	0.151456	0.086147	0.042827	0.031554	0.056726	0.087327	0.025273	0.150249	0.076589	0.054525
CSS004605	1.61212	5.2721	5.31626	0.185458	0.791049	0.602493	4.53913	5.94641	4.47605	1.82609	1.1131	0.37856	0	0.056354	0.130042	0.646126	3.83577	4.21651
CSS004623	0	0	0	0	0	0	0	0	0	0	0	0	0.026072	0	0	0	0	0
CSS004628	1.81015	1.2847	0.562977	0.464234	0.247937	1.16644	1.84597	0.52435	1.18402	0.513259	0.830445	2.44337	3.28906	1.44912	0.94043	1.99806	1.09683	1.33989
CSS004629	0.043395	0.365223	0	0.172943	0	0	0.052271	0	0	0	0	0	0.223395	0.252437	0.179044	0	0.068393	0
CSS004634	1.27159	3.23803	3.04888	0.345605	0	0	0.066114	0.085928	0.425184	1.87664	0.907678	2.21243	0	0.200174	0	0.903807	0.087342	0.397539
CSS004635	0	0	0.512016	0.059023	0	0.099728	0.060636	0.12802	0.060595	1.40254	1.43625	3.62664	0.823477	0.546144	0.635448	0.826195	3.11223	1.28901
CSS004647	0	0	0	0	0	0	0	0	0	0	0	0	0	0	0	0	0.067352	0
CSS004649	0	0	0	0	0	0.182599	0.124031	0	0	0	0	0	0.240557	0	0	0	0	0
CSS004658	0	0	0	0.126128	0.163887	0.086042	0	0	0	0	0	0	0	0.063692	0.106823	0	0.018527	0
CSS004660	0	0	0	0	0	0	0	0	0.015121	0	0	0	0	0	0	0	0	0
CSS004661	0.843975	2.00384	0.97207	3.7206	3.89227	2.02164	2.94097	2.00738	1.77922	1.62467	1.2472	1.53076	3.65768	3.99609	4.25178	3.03329	3.11549	3.67745
CSS004667	0.032555	0	0	0	0	0	0	0	0.034487	0	0	0.073612	0.07693	0.021606	0.057277	0	0	0.124269
CSS004668	0	0	0	0	0	0.051818	0	0	0	0.089925	0	0.129426	0	0.067952	0.111887	0.147191	0.152332	0.359318
CSS004675	0.979941	0.940832	1.00799	1.3361	1.47465	0.452094	0.83316	1.39573	0.487894	2.30466	2.32221	2.50071	1.66702	2.24383	3.03053	3.23805	3.29586	3.13694
CSS004677	0	0	0	0	0	0	0	0	0	0.027115	0	0	0	0	0.023864	0.038104	0.024106	0
CSS004684	0.275121	0.749987	0.854072	0.718205	0.245915	0.440093	0.575295	0.415183	0.37524	0	0	0	0	0	0	0	0	0
CSS004685	0	0	0.041226	0	0	0	0	0	0	0	0	0	0	0.069415	0	0.445871	0	0
CSS004698	0.56806	1.38041	1.27723	2.66816	2.66458	1.24965	1.96917	1.10263	1.30507	1.55712	2.00068	2.09931	4.6841	5.03766	6.99743	3.7111	3.38234	4.08782
CSS004700	0.205873	0.309273	0.145768	0.607451	0.305089	0.502764	0.234349	0.463264	0.62469	0.202683	0.379096	0.327177	0.502848	0.622565	0.967282	0.243696	0.352902	0.136348
CSS004703	0	0	0	0.031163	0	0	0	0	0	0	0	0	0	0	0	0	0	0
CSS004706	0	0.152525	0	0	0	0	0	0	0	0	0	0.085435	0	0	0	0	0	0
CSS004711	0	0.179541	0.042412	0	0.337141	0.173246	0.056987	0.14213	0	0	0	0	0	0	0	0	0	0
CSS004716	0	0.178663	0.483289	0	0	0	0	0	0.155795	0	0	0	0	0	0	0	0	0
CSS004722	5.51236	3.76053	2.05806	2.61331	2.10658	3.23415	5.22222	1.84245	3.02633	2.77402	4.74924	4.30183	2.48405	2.84003	2.76481	6.87201	4.48831	5.41785
CSS004723	0	0.024095	0.029046	0.076638	1.32676	0.022208	0	0	0	0	0	0.087758	0	0.05805	0.033433	0.092973	0.063942	0.036065
CSS004724	2.43411	6.16536	5.4087	5.90716	4.98028	2.98009	6.17173	4.04539	2.60347	3.51234	4.85815	5.87236	2.73234	2.03011	4.20431	6.10468	5.37033	4.79221
CSS004728	0.133041	0.186708	0.14064	0.096361	0.021793	0.015361	0.00713	0.196001	0.129117	0.489426	0.231711	0.360069	0.47943	0.298742	0.250374	0.474721	0.325953	0.238649
CSS004729	1.67562	2.68344	1.79876	2.37623	0.929186	1.31092	2.17532	1.86695	1.72069	2.06039	2.46838	3.43263	3.3864	3.74272	3.3184	3.07673	2.41357	2.73006
CSS004731	0.232843	0.400491	0.331775	0.309539	0.13815	0.193756	0.135962	0.120627	0.104569	0.22473	0.112828	0.635164	0.485188	0.215101	0.141295	0.223471	0.206759	0.160628
CSS004732	1.07387	1.10711	1.7736	0.421682	0	0.052518	1.45873	1.5955	1.53425	1.07322	0.761577	0.511107	0.265051	0.54272	0.155494	0.90304	0.878001	0.466809
CSS004734	0	0	0	0.504642	0	0	0	0	0	0	0	0	0	0.093359	0	0.098205	0	0.102036
CSS004735	0	0	0	0	0	0	0	0	0	0	0	0	0.104424	0	0.060258	0	0	0
CSS004737	0.052572	0.800691	0.265438	0	0	0	0	0	0	0	0	0	0	0	0	0	0	0
CSS004743	0.52355	1.375	0.879996	1.90744	1.64434	2.34945	1.75094	2.84531	3.81921	0.455203	0.82756	0.864299	1.02215	1.16917	0.929903	1.17534	1.38846	1.50307
CSS004746	0	0.13353	0	0	0	0	0	0	0	0	0	0.036461	0	0	0	0	0	0.048063
CSS004751	0.080037	0.161641	0.152494	0	0.043644	0.077378	0.087035	0.068627	0.080517	0.491023	0.769996	0.799918	0.142942	0.309603	0.266046	1.17289	0.784938	1.05285
CSS004754	0.228555	0.593207	0.178855	0	0	0.027147	0.532042	0.159625	0.323904	0.048073	0	0	0	0	0	0	0	0
CSS004755	0	0	0	0	0	0	0	0	0	0	0.075517	0	0	0	0	0	0	0
CSS004760	2.04479	2.72047	2.0327	0.431974	0.35346	0.300319	1.12128	3.16343	0.517858	1.88165	1.59662	1.68465	0.59398	0.259741	0.563717	0.66538	1.26963	1.61789
CSS004761	0.485863	1.50905	2.2499	0.804116	0.712691	2.30968	1.25098	1.58205	1.74449	3.04621	3.6757	3.19887	1.05843	2.37073	2.21546	1.65307	1.87587	2.74428
CSS004763	0	0	0	0	0	0	0	0	0	0	0.109202	0	0	0	0	0	0	0.070461
CSS004767	0	0	0.521209	0	0	0	0	0	0	0	0	0.783819	0.765451	1.00426	0	0	0.897922	0
CSS004769	0.032476	0.276736	0.319726	0.085603	0	0	0.04518	0.057333	0.136521	0	0.18008	0.031418	0	0	0.075494	0	0.216825	0.099647
CSS004771	0	0	0	0.024659	0.031806	0	0	0	0	0	0	0	0.313521	0	0	0	0	0
CSS004774	0.074919	0.021735	0.404703	0	0.275042	0.005441	0.027059	0	0	0	0.060902	0	0.049135	0.101504	0	0	0	0.031557
CSS004776	0.603889	1.48051	0.363291	0.258844	1.48273	0.14387	0.30746	0.322193	0.322676	1.60432	3.06968	1.4635	2.07711	1.9247	1.18278	3.44966	2.13462	3.70597
CSS004777	2.03333	4.10484	2.95202	1.6841	1.04315	0.66561	2.11973	1.97859	2.38566	1.33263	2.35993	3.39567	2.69767	1.828	2.9702	3.50586	3.6169	3.58127
CSS004779	0	0	0	0	0	0	0	0	0	0	0	0	0.165476	0	0	0	0.049354	0
CSS004785	0	0	0	0.004116	0.020308	0	0.039549	0	0.045718	0.015915	0.003726	0.008968	0	0	0.005387	0.012903	0.021768	0
CSS004786	1.04052	2.76164	1.78721	1.18855	0.928304	0.675662	1.77184	1.15658	1.31592	1.93983	2.55505	3.20575	1.94042	1.74375	2.08492	3.76278	3.45097	3.62834
CSS004787	0.050074	1.136	0.375035	0.092615	0	0	0.197958	0	0.171029	0	0	0.383275	0.391253	0.207609	0.12253	0.145214	0.148653	0.424498
CSS004788	0.326887	0.251118	0.210368	0.119671	0.201096	0.127577	0.147226	0.087371	0.157478	0	0.094988	0.18859	0.20822	0.111061	0.067196	0.182644	0.07435	0.11387
CSS004790	0	0.219452	0	0	0	0	0	0.051894	0	0	0	0.157186	0	0	0	0.042466	0	0.079809
CSS004791	0	0.193015	0.04184	0	0	0.024675	0	0	0	0	0.062178	0.092706	0	0.064501	0	0.074141	0.037525	0
CSS004793	0.231788	0.594274	0.327405	0.195919	0.028495	0.160676	0.35724	1.00628	0.351332	0.442238	0.851507	1.53174	0.828256	0.758982	0.509029	0.456308	0.711761	0.725827
CSS004799	1.87533	2.34098	1.93593	0.994499	0.831725	0.434761	1.70677	1.53498	1.56519	0	0	0	0.035774	0	0.030328	0	0	0
CSS004800	0	0	0	0	0	0	0	0	0	0	0	0	0	0	0	0.440489	0	0
CSS004801	0.103685	0.162322	0.069645	0	0	0.157164	0.033762	0.067203	0.250094	0	0.222912	0.43178	0.405129	0	0	0.431282	0.326076	0.302362
CSS004805	0.103981	0	0.080444	0.021255	0	0	0	0	0	0	0	0.024392	0.020763	0	0	0	0	0
CSS004807	0.128737	0.258055	0.248067	0.196019	0.233038	0.096925	0.408945	0.26502	0.136555	0.041227	0.049125	0.157283	0.151512	0.140559	0.034518	0.167033	0.1229	0.134747
CSS004810	0	0	0	0	0	0	0	0	0	0.368065	0.572417	0.272445	0.384393	0.263469	0.290603	0.876114	0.247275	0.737643
CSS004824	0.392808	0.202623	0	0.147952	0.933148	0	0.408206	0.996235	0	0.249479	0.267191	0	0.334954	0	0	0.662075	0.782715	1.29611
CSS004826	0	0.038511	0.17502	0	0.490103	0	0.036651	0.077677	0.059507	0	0.027897	0	0.03891	0	0	0.027679	0.035023	0.074302
CSS004831	0	0	0	0	0	0	0	0	0	0.221166	0.09681	0.392534	0	0.432127	0.362619	1.63802	1.0018	0.654282
CSS004833	0	0	0	0	0	0	0	0.058141	0	0	0.044191	0	0	0	0	0.069184	0	0
CSS004837	0.341391	0.461798	1.06975	0.11406	0.696218	0	0.581932	0.852305	0.630181	1.01476	1.6388	2.27081	0.786026	0.146068	0.220538	1.79026	1.07809	1.43193
CSS004840	0	0.368662	0.316284	0	0	0	0.231354	0	0.177713	0	0	0	0	0	0	0	0	0
CSS004843	0	0	0	0.02422	0	0	0	0	0	0	0	0	0	0	0	0	0	0
CSS004847	1.03825	3.79004	3.96296	3.39296	3.13503	3.50495	3.63197	3.37541	2.3629	1.99	2.33999	2.53337	2.32805	3.03176	3.75868	2.85038	3.30549	2.45283
CSS004848	0.596555	1.08216	0.686368	0.437099	0.123285	0.705932	0.523622	0.816404	0.96253	2.04313	1.76204	2.43873	1.35137	2.39972	2.32937	2.76656	1.9285	2.93685
CSS004855	0.16627	0.640459	0.111103	0.055969	0.222677	0	0.090676	0.178808	0	0	0.050663	0.026013	0.018975	0	0	0.029239	0.024417	0.079015
CSS004856	0.387696	0.283318	2.34351	3.59532	0.016438	0.555837	1.98139	0.141936	0.229049	1.27284	1.00606	0.257302	0.214244	1.04154	0.478239	2.78475	2.80064	2.43985
CSS004857	0	0	0	0	0	0	0	0.065416	0	0	0	0	0	0	0	0	0	0
CSS004863	0	0.009524	0	0	0	0	0	0	0	0	0	0	0	0	0	0	0	0
CSS004865	1.61786	2.26769	1.40828	1.87454	1.23455	0.662158	1.3885	1.56492	1.32251	0.958857	1.28007	1.61065	1.38692	2.69054	3.06875	0.995171	1.28493	1.29689
CSS004867	0	0	0	0	0	0.060545	0	0	0	0	0	0	0	0	0	0	0	0
CSS004869	1.02762	2.12328	0.749738	0.60309	0	1.02291	0.925815	1.77264	0.262837	0.717246	2.25813	2.32452	0.42957	0.384356	0.440203	2.85458	1.15482	2.15051
CSS004872	0	0	0	0	0	0	0	0	0	0	0	0	0	0	0	0.090078	0	0
CSS004873	0	0	0	0.051542	0	0	0	0	0	0	0	0	0	0	0	0	0	0
CSS004875	0	0.05175	0	0	0	0.092532	0.25856	0	0.129629	1.85081	2.61043	2.34754	2.44957	2.15271	3.12785	4.70846	6.4472	4.59873
CSS004877	0	0.080749	0	0.352938	0.153633	0	0.250649	0	0.050567	0	0	0	0.091477	0	0	0.104466	0.054893	0
CSS004878	0.292354	1.84063	1.02957	0.525792	0.548019	0.099888	0.643997	0.384915	0.225729	0.51641	0.815908	1.62123	1.47291	1.50959	1.27596	1.98132	1.51019	1.52181
CSS004884	0	0	0	0.053986	0	0	0.035198	0.074314	0.106115	0	0	0	0	0	0	0	0.07688	0
CSS004887	0	0.151704	0.327707	0	0.044645	0	0.043382	0.046258	0	0	0	0	0	0	0	0	0	0.102207
CSS004890	0.399964	0.214359	0.161062	0.040549	0	0	0.098336	0.103808	0.247242	0.030148	0.110114	0	0.059555	0.069261	0	0	0.107571	0.025188
CSS004894	0.373665	0.11408	0	0	0	0.015863	0.045914	0.026306	0.040148	0	0	0	0	0	0	0	0	0
CSS004895	0.891975	0	0	0.09338	0	0.200372	0.816517	0.35799	0.597229	0	0	0	0	0	0	0	0	0
CSS004896	0	0	0	0	0	0	0	0	0	0.198398	0	0	0	0.259787	0	0	0	0
CSS004898	0	0.066143	0.079736	0	0	0	0	0	0	0	0	0.152777	0.101623	0	0	0	0	0
CSS004900	0	0	0	0	0	0	0	0	0	0	0.03233	0	0	0.026964	0	0	0	0
CSS004907	0	0	0	0	0	0	0	0	0	0	0	0	0	0	0	0.175642	0	0
CSS004910	0	0	0	0	0	0	0	0	0	0	0	0.149469	0	0	0	0	0	0.040584
CSS004911	0.697137	0.787955	0.886767	0.377658	0.280113	0.112714	0.796881	0.719188	0.470791	0.927768	1.21853	0.700964	1.99759	1.47563	0.298376	0.718477	0.520552	0.583526
CSS004912	0	0	0	0	0	0	0	0	0.043139	0	0	0.117618	0.188633	0.031782	0	0.039716	0	0
CSS004915	0	0	0	0.114142	0	0	0	0	0	0	0.238323	0.24867	0.363225	0.151014	0	0.194256	0.100598	0.107426
CSS004918	0	0	0	0.040493	0	0	0	0	0	0	0.220333	0.148219	0	0	0	0.112821	0.125748	0.191577
CSS004919	0	0	0	0	0	0	0	0	0	0.033315	0.020356	0	0	0	0	0	0	0
CSS004920	0	0	0	0	0	0	0	0	0	0	0	0	0	0	0	0.100449	0	0
CSS004947	0.143475	0.06286	0.14701	0	0.132116	0.168972	0	0.081508	0.130105	0.223089	0	0.047051	0	0.339937	0.113059	0.224745	0.057103	0.213019
CSS004948	0.385452	2.49911	2.07944	0.609875	1.13854	0.493116	1.44339	1.88847	0.456028	0.910364	1.93392	1.4228	1.45959	2.49276	2.15116	1.92056	1.3658	1.94081
CSS004949	0	0	0	0	0	0	0	0	0	0	0	0	0.04312	0	0	0	0	0
CSS004950	0.115719	0	0	0	0	0.160815	0	0.063477	0	0	0	0	0	0	0.134501	0.098071	0	0
CSS004951	0.200796	0.355408	0.58825	0.698669	0.153044	0.149366	0.33777	0.320452	0.271015	0	0.041869	0.032657	0.057331	0	0	0	0	0.064582
CSS004952	0	0	0.021471	0.074714	0.046578	0	0.015975	0	0	0	0	0	0	0	0	0	0	0
CSS004955	0.386095	3.68674	2.05215	1.27926	0.386809	0.872191	1.31383	0.822241	1.11839	0.608882	0.740579	0.733393	0.790682	1.24713	1.54055	1.24546	1.80777	0.465228
CSS004967	0.158795	0.057259	0.314589	0.320804	0.418712	0.277673	0.136574	0	0.048402	0	0	0	0	0	0	0	0	0
CSS004969	0	0	0.043261	0	0.573306	0	0.200725	0	0	0	0.039362	0.101954	0.070219	0.108073	0.074027	0.089757	0.089685	0
CSS004974	1.35444	4.1507	2.65835	0.52109	0.468189	0.371552	1.3341	1.45873	1.23487	2.84024	2.90829	5.48616	1.73149	1.271	2.0526	3.63151	4.31377	4.23662
CSS004976	0	0	0	0	0	0	0	0	0	0	0	0	0.235331	0.453575	0.211845	0	0	0
CSS004977	0	0.050694	0	0	0	0	0	0	0	0	0	0	0	0	0	0	0	0
CSS004978	0	0	0	0.047297	0	0.042243	0.036863	0.046573	0.147552	0	0	0	0	0	0	0	0	0
CSS004980	0.208299	0.972729	1.97508	0.23882	0.117949	0.162482	0.34769	0.244422	0.446825	1.03927	1.12017	2.14954	1.06118	2.43957	0.935292	1.37898	1.61869	1.03113
CSS004981	0	0	0	0	0	0	0	0	0	0	0	0	0.179125	0	0	0	0	0
CSS004982	0.22078	0.277833	0.492802	0.215547	0.101933	0.266012	0.324565	0.286067	0	0.201277	0.047243	0.311692	0.404438	0.251036	0	0.331346	0.203917	0.110724
CSS004987	1.36271	3.66025	2.38009	0.59763	0.25173	0.506092	1.14579	0.966877	0.813201	1.03732	1.24846	1.17139	1.30449	1.49195	1.89325	1.41803	1.43759	0.764942
CSS004992	0.137088	0.088441	0	0	0	0	0	0	0	0	0	0.163453	0	0	0	0	0	0
CSS004998	0.106657	0.328476	0.223082	0.071476	0.202237	0.074605	0.211877	0.235328	0.273099	0.12404	0.218059	0.285286	0.08793	0.172801	0.079015	0.209298	0.270629	0.20414
CSS004999	0.034856	0.042412	0.136894	0.015534	0	0.056799	0.161649	0.071121	0.148584	0	0.322079	0.045196	0.012384	0.038473	0.063956	0.132557	0.234096	0.177439
CSS005000	0	0	0	0	0	0	0	0	0	0.072266	0	0.030564	0	0	0	0	0	0
CSS005004	0	0	0	0	0.138383	0.15139	0	0	0	0	0	0	0	0	0	0	0	0
CSS005005	0.519732	0.734833	0.780521	0.043246	0.080005	0.046993	0.560848	0.759419	0.368141	0	0.606365	0.739712	0.070116	0.137364	0.113196	0.49231	0.328738	0.213684
CSS005007	0.107844	0.340919	0	0.484464	0	0.303679	0	0	0.126853	2.06997	2.68579	2.86841	1.67311	2.0056	2.91988	3.53919	2.67946	3.21791
CSS005008	0	0	0	0	0	0	0	0	0	0	0	0.214596	0.331699	0	0.566877	0	0.134212	0
CSS005010	0	0	0	0	0	0	0.01495	0	0	0	0	0	0	0	0	0	0	0
CSS005014	0	0	0	0.318251	0.220126	0	0	0	0	0	0	0	0	0	0	0	0	0
CSS005016	0	0.086172	0	0	0	0	0	0	0	0	0	0	0	0	0	0	0	0
CSS005022	0	0	0	0	0	0	0	0	0	0	0.137853	0.248226	0.053983	0.035693	0	0.183018	0.079669	0.227003
CSS005025	0	0.222562	0.084368	0	0	0	0	0.137129	0	0.139988	0	0	0.10571	0	0	0	0	0
CSS005027	0	0	0	0	0	0	0	0	0	0	0	0	0	0	0	0.123869	0	0
CSS005034	0.060526	0.423731	0.295617	0.093443	0.024861	0.023365	0.048803	0	0.080739	0.049958	0.192197	0.363526	0.665445	0.501682	0.437637	0.39726	0.149411	0.238982
CSS005036	0.239442	0	0.10427	0	0.207353	0.115328	0.11064	0	0.203755	0	0	0	0.079788	0	0	0	0	0
CSS005038	0	0	0	0	0	0	0	0	0	0	0	0	0.079904	0	0	0	0	0
CSS005040	0	0.213398	0	0	0	0	0	0	0	0	0	0	0	0	0	0	0	0
CSS005041	0	0	0	0	0	0	0	0	0	0	0	0	0	0	0	0	0.259335	0
CSS005044	0.152251	1.13438	3.0618	0.067608	2.13739	0.029386	0.204602	0	0.082335	0.798396	0.388561	0.565226	1.11192	0.742931	1.22616	0.52719	0.55623	0.810805
CSS005047	0.377092	2.75688	1.08909	0.281604	0	0.205786	0.610738	0.413288	0.191834	0.270898	1.12045	0.976376	0.935403	0.579838	0.337934	0.926843	1.14179	1.42647
CSS005053	0.252251	3.91432	0.745275	1.38427	0.081988	0.889382	1.11212	4.54499	1.29911	0.516001	1.63371	2.21753	2.30762	3.4394	1.65446	0.917626	1.86693	1.95893
CSS005085	0	0	0	0	0	0	0	0	0	0	0	0	0	0	0.084391	0	0.043942	0
CSS005086	0	0.204297	0.086002	0	0	0	0.173846	0.693306	0	0	0	0	0	0	0	0	0	0
CSS005088	0	0.067698	0	0	0	0	0	0	0	0	0	0	0	0	0	0	0	0
CSS005105	0	0	0	0	0	0	0	0.253781	0	0.787612	0	0	1.27158	0.168251	0.354604	0.586904	0	0.522548
CSS005109	0.16612	0.964771	1.09266	0.371579	0.563551	0.233365	0.473874	0.458923	0.70342	0.137309	0.128853	0.105858	0.698814	0.371672	0.305127	0.702077	0.151387	0
CSS005114	2.39268	4.84694	3.52732	5.47834	6.73116	1.70497	2.18886	1.25062	1.86647	2.10608	1.29335	1.57395	4.05474	2.49182	4.20464	0.964247	1.12875	1.20146
CSS005118	0.776954	2.74842	1.46041	0.687493	0	2.20576	1.07293	3.20718	2.17588	1.46539	0.737023	1.00063	1.6729	1.91605	0.298136	1.27455	0.916327	0.643204
CSS005119	0	0	0	0	0	0	0.01723	0	0	0	0	0	0	0	0	0	0	0
CSS005120	1.10643	1.81964	1.78567	2.86703	1.54415	0.969011	1.29888	1.54411	1.07423	1.47811	1.80724	2.26083	2.07793	2.09138	2.17452	2.6389	3.21639	2.3211
CSS005130	0.49161	0.451017	1.5754	0.644094	0	0.338063	1.11806	0.240194	0.980438	0.304631	0.129483	0.281517	1.53022	0.223807	0.373169	0.052918	0.43183	0.500519
CSS005132	0.284118	0	0	0	0	0.119611	0.303207	0	0	1.5579	1.10959	0.573271	1.04965	1.1201	0.873679	1.12508	0.389622	0.869848
CSS005133	0.232405	0.266459	0.421944	0.242487	0.424611	0.160547	0.352196	0.368904	0.346047	0	0	0	0	0	0	0.045129	0	0.035538
CSS005142	0.887068	4.52494	1.82551	0.420209	0.115169	0.265712	1.62795	2.31142	1.03525	2.46816	3.02969	3.88438	0.187894	0.210957	0.543834	1.86462	1.68951	2.88002
CSS005146	0	0.074307	0	0	0	0	0	0	0.055421	0	0	0	0	0	0	0.051633	0	0
CSS005151	0	0.021179	0.032873	0	0	0	0	0.041751	0	0.048475	0.044163	0	0.03199	0.043308	0.147897	0.092876	0	0.067802
CSS005152	0	0.217994	0	0.209394	0	0.109218	0.405394	0.053517	0.038081	0	0.075816	0.136856	0.15213	0.237912	0.027404	0	0	0.058728
CSS005154	0	0.031963	0	0.065743	0	0	0	0	0.080065	0	0.053361	0	0	0	0	0	0	0
CSS005156	0	0.020531	0	0	0.214125	0.046165	0.078461	0	0	0	0	0	0	0	0	0	0	0
CSS005158	0	0	0.026096	0	0	0	0	0	0.068041	0	0.050352	0.029507	0	0.046226	0	0	0	0
CSS005164	0.025745	0.079709	0.103119	0.085416	0	0	0.058688	0.014218	0.045353	0.042641	0.063992	0.090586	0.221702	0.175548	0.145914	0.160216	0.143906	0.126633
CSS005171	0	0	0	0	0	0	0	0	0	0	0	0.099242	0	0	0	0	0	0
CSS005172	0.986204	2.07101	1.77758	0.667493	0.116282	0.203515	1.22794	1.45644	1.31537	0.439442	0.424202	0.541125	1.02366	0.540297	0.660554	0.623179	0.33605	0.558774
CSS005174	0.247874	1.1819	1.04225	4.01052	1.64417	1.27132	0.414158	1.3063	1.01182	0.736227	1.30111	1.3015	1.57338	2.17879	2.42175	1.26844	1.15504	1.4414
CSS005175	0.183115	0.260494	0.209116	1.36186	0.892196	0.317239	0.162706	0.338988	0.165926	0.636964	1.2793	1.70645	2.76466	3.14077	3.85726	2.54753	2.16628	2.38793
CSS005177	0	0.274511	0.239734	0.163327	0	0.071417	0.143042	0	0.185088	0.23431	0.370087	0.253253	0	0.291324	0.261396	0.220145	0.262757	0.434597
CSS005179	0	0	0.250519	0	0.887824	0.098581	0	0.070097	0.26877	0.102367	0.086076	0.146937	0	0	0.067003	0.097748	0	0.210463
CSS005186	0.103789	0	0.041923	0	0	0	0	0	0	0	0	0	0	0	0	0	0	0
CSS005193	0.175245	0.552173	2.20456	0.616058	0.287983	0.112811	0.274907	0.032392	0.234951	0	0	0	0.038119	0	0	0	0	0.036518
CSS005197	0	0	0	0	0	0	0	0	0	0	0.027205	0.049107	0.174357	0	0	0.070443	0.039732	0
CSS005201	0	0	0	0	0	0.067983	0	0	0	0	0.223924	0	0	0	0	0	0.130861	0
CSS005202	0	0.164313	0.098702	0.086807	0	0	0.210164	0	0	0.641967	0	0.637957	0.127495	0.09863	0	0.532089	0.22952	0.118465
CSS005212	0	0	0	0.099622	0.042594	0	0	0	0.060662	0	0	0.02713	0	0	0	0	0	0
CSS005214	0.225484	0.122432	0	0	0	0	0.121612	0	0	0	0	0.109433	0	0.167792	0	0.20363	0.335572	0.132372
CSS005216	0	0	0	0	0.152626	0	0.470586	0.230586	0	0	0	0	0	0	0	0	0	0
CSS005218	0	0	0	0.032691	0	0	0	0.041776	0	0	0	0.060657	0	0	0	0	0	0
CSS005228	0.139468	1.05045	0.095756	0	0	0.071309	0.198596	0.466467	0	0	0	0.625476	0	0.045358	0.268385	0	0	0
CSS005230	0.055776	0	0	0	0	0	0.104937	0	0.270965	0	0	0	0	0	0	0	0	0
CSS005235	0.149068	0.111093	0.107719	0	0.12802	0	0.146652	0	0	0	0	0	0	0	0	0	0	0
CSS005243	0	0	0	0	0	0	0	0	0	0	0	0	0.083057	0	0.225031	0	0	0
CSS005244	3.61846	4.1788	1.81324	0.337373	0.215875	0.431156	1.96874	2.247	1.29817	1.63004	2.07332	3.32632	0.401342	0.464464	0.355706	1.21439	0.889745	1.6585
CSS005254	0.186539	2.08202	1.0988	0.328588	0.229053	0.268334	0.865391	1.22087	0.656348	0.206635	0.511478	0.523673	0.176994	0.164861	0.176291	0.497273	0.277606	0.400936
CSS005255	0.115844	1.13674	0.712073	0	0.028428	0.019904	0	0.156831	0.083653	1.20504	1.12321	2.94527	0.149199	0.026015	0.04335	0.309001	0.361469	0.389614
CSS005258	0	0.03864	0	0.093439	0	0.081462	0.092782	0	0	0	0.07267	0	0	0	0	0	0.104832	0
CSS005259	0	0	0	0.038566	0	0	0	0	0	0	0	0	0	0	0	0	0	0.037549
CSS005260	1.28037	1.83075	1.61079	0.112837	0.11111	0.194874	0.958702	0.953291	0.287781	0.13441	1.66628	1.09259	0.294479	0.205402	0.133085	1.26093	0.343156	0.406327
CSS005261	0.073488	0.044596	0.092453	0.191415	0	0.055289	0	0	0.040008	0	0	0	0.060312	0	0	0	0	0
CSS005262	1.33489	2.36269	1.83505	1.3054	0.525284	0.984082	1.658	2.40332	2.20471	0.806956	2.05643	1.99322	0.499988	0.60652	1.17137	2.06281	1.52823	2.35697
CSS005265	0	0.099718	0.116154	0	0	0	0.230156	0	0	0	0	0	0	0.023884	0	0.039585	0	0
CSS005267	0	0	0	0	0	0	0	0	0	0	0	0	0	0	0	0	0.093024	0
CSS005269	0.343564	0.615537	0.460958	0.240977	0.135374	0.21161	0.550897	0.434643	0.304936	0.195196	0.241973	0.547185	0.179238	0.285959	0.19468	0.433944	0.295502	0.435354
CSS005270	0	0.114775	0.033702	0	0.042703	0.007597	0.006276	0.051254	0	0	0.343914	0.371188	0.064885	0.177295	0.17623	0.678324	0.695684	0.525493
CSS005275	0	0	0	0	0	0	0	0.049356	0	0	0	0	0.056726	0	0	0.0737	0	0
CSS005277	0.484	1.60542	1.1324	0.584708	0.777914	0.527687	0.815944	1.23359	0.378888	0.090316	0.12743	0.205677	0	0.09535	0.2043	0.032424	0.123713	0.129757
CSS005278	0	0.105419	0	0	0	0	0	0	0	0	0	0	0	0	0	0	0	0
CSS005279	0.024851	0.493694	0.279294	0.315375	0.062525	0.114796	0.053611	0.188649	0.143707	0.065709	0.080087	0.096484	0.043364	0	0.166127	0.061696	0	0.139356
CSS005284	0	0	0	0	0	0	0	0	0	0	0	0	0	0	0	0.178804	0	0
CSS005289	0	0	0	0	0	0	0	0	0	0.038096	0	0	0	0	0	0	0	0
CSS005292	0	0	0	0	0.022377	0	0	0	0	0	0	0	0	0	0	0	0	0
CSS005294	0	0.230539	0.048141	0	0	0	0	0.069247	0	0	0	0	0	0	0	0	0	0
CSS005296	0.935746	3.06415	1.62724	0.533182	0.051711	0.291985	2.29856	2.85882	1.36615	1.42254	2.88948	2.74017	0.79731	0.57805	0.972847	2.22776	2.275	3.02543
CSS005299	0	0.084126	0.41866	0.042969	0	0.094077	0.236435	0	0.184124	0	0	0	0	0	0	0	0	0
CSS005300	0	0.676085	0.603403	0.539911	0.345136	0.192284	0.187817	0.349049	0	0.064833	0.313043	0	0	0.377442	0.165904	0.685748	0.254788	0.620256
CSS005303	1.63495	2.14236	1.37929	1.12464	0.20608	0.35256	2.40025	1.83149	1.33649	1.21827	2.28219	1.98842	1.55945	2.15944	1.80711	1.91614	1.97536	2.6893
CSS005304	0.02828	0.024421	0.057114	0.125577	0	0	0.182418	0	0.061173	0	0.022734	0.082075	0	0.028536	0	0.026241	0.033203	0.141827
CSS005306	0.107207	0.166308	0.330051	0.521448	0.423431	0.515313	0.159191	0.332012	0.318629	0.42847	0.184498	0.175055	0.555371	0.697747	0.524281	0.418284	0.603478	0.49618
CSS005309	0	0.546378	0	0.489492	0	0	0	0.051879	0.189499	0	0	0	0	0.179119	0	0.092209	0	0
CSS005311	0	0	0	0	0	0	0	0	0	0	0	0	0	0.114144	0	0.104964	0.104256	0
CSS005314	0.228846	0.232812	0.173248	0.275282	0	0	0.035189	0.359832	0.024427	0.106191	0.183137	0.441724	0.417939	0.247434	0.247284	0.302855	0.134503	0.204027
CSS005315	0.219738	1.65287	0.633341	0.206467	0	0	0.053723	0.384061	0	0	0.026751	0.733659	0.536167	0	0.096891	0.234251	0.278256	0.317793
CSS005319	0.575154	3.31818	1.00454	0.098164	0.68707	0.916297	1.38002	0.841727	0.896015	0.181489	2.05051	1.22792	1.7563	1.43116	1.30659	2.27947	0.667693	2.33062
CSS005322	0	0.487888	0.180749	0	0	0	2.19583	0.613955	0	3.7891	0.810877	0.571446	0.069724	0	0.089989	2.70603	3.34185	2.33256
CSS005331	0	0	0	0	0	0	0	0	0	0	0	0	0	0	0	0.029563	0	0
CSS005337	0	0.293135	0.075551	0.077072	0.054673	0	0.154543	0.096823	0	0	0	0	0	0	0	0	0	0
CSS005340	0.353237	0.906201	0.356804	0.136623	0.184015	0.159741	0.228606	0.34953	0.133197	0.3456	0.39617	0.357117	0.659678	0.254509	0.780106	0.246823	0.270986	0.317688
CSS005345	0.190842	1.58623	0.673997	0.566202	0.489797	0.377908	1.97406	0.520417	1.12193	1.06558	1.64723	1.78215	0.695575	0.240087	1.09403	2.41471	1.45592	1.90023
CSS005354	0	0.115764	0.09399	0.215001	0.375415	0.287697	0.523935	0.060897	0	0	0	0	0	0	0.062575	0	0	0
CSS005355	0	0	0	0	0	0	0	0	0	0	0	0	0	1.8823	0	0	0	0.487493
CSS005360	1.94192	2.59016	2.54906	5.40501	5.26453	4.1427	2.94441	3.55198	3.96918	1.66976	1.46393	1.43037	2.1408	2.32761	3.73098	1.65081	2.01486	2.04545
CSS005362	0	0	0	0.155115	0	0.080475	0.110161	0.171214	0.068936	0.050804	0	0	0.333605	0	0.843342	0	0.205966	0.052102
CSS005367	0.04143	0.222513	0.041627	0.165004	0.034035	0.015993	0.022271	0.2119	0.04481	0.519362	0.534528	0.280842	0	0	0.024077	0.266711	0.327287	0.254446
CSS005373	0.043862	0	0	0	0	0	0	0.025057	0.095516	0.029157	0.035024	0.148372	0.02803	0	0.025661	0.121553	0.128399	0.106111
CSS005377	0	0	0	0.201509	0	0.324829	0.222931	0.624157	0.484311	0	0	0	0.269275	0	0.465444	0.294197	0.632472	0.282596
CSS005380	0	0.031701	0	0	0	0	0	0	0.048969	0	0	0	0	0	0	0	0	0
CSS005382	0	0	0	0.103966	0	0	0	0	0	0	0	0	0	0	0	0	0	0
CSS005387	0.550912	1.55471	0.917004	0.723551	0.815928	1.20573	0.383158	1.2086	0.654188	0.636724	0.555419	0.708008	1.30766	1.02591	0.817896	0.508808	0.251096	0.514818
CSS005388	0	0	0	0	0	0	0	0	0	0	0.117295	0	0	0	0	0.12907	0	0
CSS005390	0	0.10795	0	0	0	0	0	0	0	0	0	0	0	0	0	0	0	0
CSS005395	4.17434	3.22046	0.629993	3.36575	0	0.766799	4.30853	3.55278	5.40719	0	0.049315	0	0	0	0	0	0	0.310529
CSS005399	1.75099	1.31604	1.15218	3.97977	2.45426	2.47194	2.47304	2.8724	3.24002	1.088	0.919288	0.880661	1.78448	2.07729	2.00109	1.66903	1.33018	1.4815
CSS005407	0.143204	3.12819	1.15583	0.389774	0.281617	0.277183	0.631995	0.471848	0.155406	0.2787	1.05997	1.16654	1.7451	0.715876	0.533716	0.72163	0.719975	1.19708
CSS005408	0	0.021354	0	0	0	0	0	0	0	0.178982	0	0	0	0	0	0	0	0
CSS005409	1.75173	3.65877	1.42178	0.78149	1.28556	0.5246	1.18803	1.22617	0.552152	0.511423	0.378287	0.164912	0	0.054274	0.221606	0.082671	0.104604	0.221547
CSS005411	0.561509	1.75795	1.42994	0.617795	0.009345	0.258871	1.08556	0.893022	0.987595	1.76581	1.77352	1.6429	1.32885	0.897996	0.788965	2.80787	3.44624	2.75672
CSS005416	0	0	0	0	0	0	0	0	0	0	0	0.007846	0	0	0	0	0	0
CSS005419	1.3025	2.21131	1.40556	2.39717	0.737348	0.759512	2.31988	1.1337	1.04354	0.202984	0.385519	0.30902	0.373985	0.591172	0.243082	0.60809	0.279855	0.441737
CSS005426	0	0	0.227971	0.069429	0	0	0	0	0	0	0	0	0	0	0	0.123708	0	0
CSS005427	0.097132	0.440138	0.435811	0.225917	0.149956	0.197611	0.440982	0.267546	0.36017	0.051136	0	0.222219	0	0.131522	0	0.245542	0.206354	0.09792
CSS005432	1.36354	1.40733	1.26571	0.597635	0.968831	1.75634	1.57128	1.15294	1.84106	0.192521	1.2891	1.13579	0.857335	0.589065	0.508421	1.00419	0.728313	1.58733
CSS005438	0	0	0	0	0	0	0	0	0	0	0	0	0	0	0	0.165254	0.076981	0
CSS005439	0	0	0	0	0.061672	0	0	0	0	0	0	0	0	0	0	0	0	0
CSS005455	0.406273	0.242651	0.27677	0.097993	0.02757	0	0.351264	0.484909	0.891496	0.951189	0.840647	1.16377	0.689072	1.08207	0.598216	0.901141	0.640359	0.89152
CSS005467	0	0	0	0	0	0	0	0	0	0	0	0	0	0	0.350052	0	0	0
CSS005468	0	0	0	0	0	0	0	0	0	0	0	0	0	0	0	0	0.03636	0
CSS005474	0	0	0	0	0	0	0	0	0	0	0	0.150595	0.336592	0.532372	0.773362	0.157005	0.248325	0
CSS005483	0	0	0	0	0.187281	0	0	0	0	0	0	0	0	0	0	0	0	0
CSS005485	0	0	0	0.069311	0	0.04519	0.097793	0	0	2.05432	2.10082	1.15906	0.788711	0.837514	0.950037	1.87644	2.5355	1.62316
CSS005486	0	0.060916	0	0	0	0	0	0	0	0	0	0	0	0	0	0	0	0
CSS005487	0.057492	0	0	0	0	0.084355	0.041672	0	0	1.99649	1.86022	1.11384	0.610677	1.22234	0.816692	1.81875	2.92203	1.47525
CSS005492	0	0	0	0	0.057662	0	0	0	0	0.260456	0.497214	0.177802	0	0.124316	0.083431	0.481309	0	0.300589
CSS005494	0	1.96483	0.755317	0	0	0	0.44256	0.359702	0	0	0	0.488421	0	0	0	0.579883	0	0.118746
CSS005499	0	0	0	0	0	0	0	0.067026	0	0	0	0	0	0	0	0	0	0
CSS005502	0.027734	0.02395	0.033483	0.02069	0.014582	0	0	0	0	0.195586	0.199175	0.514494	0.20942	0.317732	0.293274	0.651695	0.187995	0.36303
CSS005509	5.14607	3.34526	3.19654	0.739392	3.16148	1.28999	1.23776	0.961381	2.27508	0.66762	0.762642	0.615713	0.596336	0.367095	0.354056	0.497986	0.357509	0.412853
CSS005512	0.803612	1.38202	0.872299	1.46585	0.62896	0.472798	1.22462	0.960796	0.677622	0.250857	0.296086	0.459413	0.990942	1.14112	0.575002	1.09764	0.223024	0.63887
CSS005514	2.42819	6.62803	4.66146	1.29738	0.653752	0.616472	1.7906	4.69587	1.43946	1.28096	1.48085	4.01694	1.17388	0.836557	0.361048	1.61306	1.22238	1.66933
CSS005518	0	0	0	0	0	0	0	0	0	0.025993	0.04321	0	0.005504	0	0.016458	0.003263	0.03325	0
CSS005519	0	0.245028	0.403393	0.086545	0	0.049825	0.308284	0.607424	0	0.359544	0.32702	0.557527	0.692515	0.545495	0.229859	0.7699	0.396282	0.558038
CSS005520	0.036286	0	0	0	0	0	0	0	0	0.04698	0.199132	0.103246	0.092341	0.821447	0.144306	0.121036	0	0.044603
CSS005522	0	0	0	0	0	0	0	0	0	0.049934	0	0.086817	0.092834	0.052959	0.122834	0.135472	0.10919	0.08225
CSS005535	0.378826	4.07	0.651708	0.458168	0.113166	0.208986	1.66881	0.273594	0.072758	0	1.91712	0.565716	0.172797	0.197153	0.120085	0.982113	1.08984	0.418258
CSS005537	0	0	0	0	0	0	0	0	0	0	0	0.033241	0	0.026004	0	0.031883	0	0
CSS005539	0	0	0	0	0	0	0	0	0	0	0	0.00172	0	0.044516	0	0.016832	0	0
CSS005550	0.310195	0.093233	0.3735	0.065063	0.250141	0.274329	0.169024	0.69135	0.329079	0.142578	0.333439	0.397414	1.20225	0.748723	0.519095	0.977961	0.514383	0.357192
CSS005551	0	0	0.025472	0	0.054748	0	0.048211	0	0.035771	0	0	0	0	0.024624	0	0.020806	0	0
CSS005552	0.194178	0.416126	0.390334	0.026992	0.016035	0.011732	0.383192	0.16101	0.260346	0.566416	0.378851	0.287098	0.161312	0.354898	0.286106	0.381615	0.623248	0.922221
CSS005553	0.11262	0	0.228789	0	0	0.043914	0.030575	0.032276	0.045319	0.138964	0	0.082355	0	0.172184	0.066111	0	0	0.071314
CSS005555	0.190805	0.237359	0.443057	0.372404	0.762467	0.645011	0.350474	0.121875	0.64711	0.425221	0.781511	0.812558	0.531116	0	0.111444	1.81883	0.41052	0.711876
CSS005557	0	0.104327	0.031042	0	0.033672	0	0.085012	0	0.066497	0	0	0	0	0.031019	0.07146	0	0	0
CSS005568	0	0	0	0	0	0	0	0	0	0	0	0	0	0	0.062792	0	0	0
CSS005574	0	0	0	0	0	0	0	0	0	0	0	0	0.121874	0	0	0	0	0
CSS005576	0	0	0	0	0	0	0	0	0	0	0	0.070157	0	0	0	0	0	0
CSS005577	0.402703	1.72425	0.792023	1.49937	0	0.079881	0.342887	0.757614	0.864253	0	0.41273	0.599716	0.390994	0.69402	0.839189	0.59687	1.04486	1.7082
CSS005584	0	0.421213	0.553128	0.1093	0	0.047588	0.265065	1.73206	0.195777	0.157646	1.31063	0	0	0	0.35463	0.310357	0.456166	0.894917
CSS005586	0.172286	0.424214	0.044304	0.265668	0.064075	0.249928	0.054709	0.248712	0.047007	0.20706	0.086241	0	0	0	0	0.359123	0.096564	0
CSS005587	2.67129	2.87658	1.52609	1.19612	1.60031	0.564981	2.37276	0.602419	1.79624	0.682175	1.4399	1.47128	0.343266	0.702984	0.242461	1.40117	0.891654	2.14256
CSS005589	1.65841	3.49214	2.59431	1.49038	0.804504	0.713401	3.47784	2.44388	2.38552	1.71303	1.88239	2.082	1.27432	1.59245	1.84071	2.57625	3.77773	3.48145
CSS005591	0	0	0	0	0	0	0	0	0.184733	0	0	0	0	0	0	0	0	0
CSS005595	0.129943	0.101323	0.013174	0.214239	0.371026	0.055645	0.133061	0.081289	0.223939	0.068401	0.114635	0.106988	0.14414	0.37467	0.136476	0.054437	0.129742	0.21652
CSS005597	0	0.166364	0.173566	0	0	0.430706	0	0	0.087068	0	0	0	0	0	0	0	0.186593	0
CSS005602	0.396525	1.72076	0.843921	0.917064	0.272911	0.077309	0.488398	0.241851	0.356617	0.1494	0.609174	0.997062	0.638487	0.465158	0.528523	0.95583	0.929681	1.13841
CSS005604	0	0.050503	0.117707	0	0	0	0.146093	0.047269	0.051589	0.118944	0.126554	0.139454	0	0	0.187231	0.090322	0.100017	0.07357
CSS005605	0	0	0	0	0	0.079045	0	0	0	0.09765	0.49813	0.332933	0.295952	0.392206	0.586733	0.700974	0.895731	0.621217
CSS005608	0	0.082198	0	0	0	0	0	0	0	0	0	0	0	0	0	0	0	0
CSS005609	0.377137	0.980552	0.785845	0.517457	0.02023	0.192741	0.943097	0.617927	0.63417	0.077104	0	0	0	0.063351	0	0	0	0
CSS005619	0.036878	0	0	0.047839	0.034187	0	0	0	0	0.084984	0.065023	0	0.204501	0.125652	0.051293	0.20299	0.033172	0.16242
CSS005629	0	1.03665	1.32293	0.200824	0.501094	0.093224	0.202986	0.294505	0.068109	0.195811	0.200683	0.471532	1.34903	0.277257	0.784742	0.253767	0.230614	0.305416
CSS005636	0.853561	2.6589	2.27236	0.171721	0.120793	0.095217	0.456552	3.00576	0.488135	1.29265	0.929387	2.86586	0.398848	0.370837	0.816067	0.638789	1.14167	0.981002
CSS005637	0	0.100674	0	0.136153	0.979932	0.049194	0	0.072315	0	0.121572	0.134232	0.090092	0.18545	0.04449	0.644786	0.331917	0.12643	0.356311
CSS005638	0.141371	0.260086	0.11394	0.124647	0	0.356383	0.067969	0	0.374357	0	0.165241	0	0	0	0	0.089438	0.277115	0.265138
CSS005640	0.056603	0	0.061765	0.055845	0	0.021209	0.053382	0.018378	0.030583	0	0	0	0.036013	0	0	0	0	0
CSS005649	0.071656	0	0	0	0	0	0	0	0	0	0	0	0	0	0	0	0	0
CSS005650	0	0	0	0	0	0	0	0	0	0	0	0	0.02806	0	0	0	0	0
CSS005651	0.074713	0.380125	0.366843	0.206435	0.251373	0.285337	0.165424	0.498981	0.154006	0.048018	0.055196	0.062646	0.144557	0	0.238519	0.130601	0.223641	0.070568
CSS005652	0	0	0	0	0	0	0.039805	0	0	0	0.122092	0	0	0	0	0	0	0
CSS005655	0	0	0	0	0	0	0	0	0	0.673119	0.661265	0.753354	1.03235	0.980989	0.534565	0.991455	0.581678	0.823066
CSS005656	0	0	0.024753	0	0	0	0	0	0	0	0.019706	0.061568	0.0822	0.018083	0.046483	0.081886	0.095671	0.036643
CSS005658	0	0.006382	0	0.009724	0.011993	0	0.017657	0	0	0.059741	0.064672	0.028864	0.02047	0.011048	0.012726	0.06619	0.102798	0.018876
CSS005659	0	0.054817	0.040481	0.042638	0	0	0.051442	0	0	0	0	0	0	0	0	0	0	0
CSS005660	0	0	0	0	0	0	0	0	0	0	0	0	0	0	0	0	0	0.096387
CSS005663	3.59823	3.90668	4.79178	2.69132	1.56484	1.5017	4.47265	3.7138	3.61426	1.82485	4.0227	3.83819	2.81075	2.80667	2.391	5.02937	5.35873	5.62986
CSS005664	0.050087	0	0.191579	0.384634	0.365185	0.433879	0	0.041418	0.058603	1.61677	2.16506	2.40004	3.00965	1.98358	3.4681	3.76176	3.19299	2.95173
CSS005667	0	0	0	0	0	0	0	0	0	0	0	0	0.042498	0	0	0	0.038253	0
CSS005668	0	0	0	0.02855	0	0	0.114037	0	0	0	0	0	0	0	0	0.075394	0	0.047099
CSS005669	0	0	0	0	0	0	0.083741	0	0	0	0	0	0	0	0	0	0	0
CSS005671	0	0	0	0	0	0	0	0	0	0	0	0	0	0	0	0	0.098374	0
CSS005673	0	0	0.146985	0	0	0	0	0	0.025703	0	0	0	0	0	0	0	0	0
CSS005674	0.174036	1.51852	0.323897	0	0	0.09038	0.477407	0.30956	0.08441	0.128832	0.712717	0.151001	0	0	0	0.106453	0	0.291429
CSS005680	0.472394	1.64031	0.782513	1.50337	0.710005	0.938686	0.702301	0.564438	0.572816	0.74674	0.869976	0.595482	0.821491	1.93767	2.28049	1.45978	2.30757	1.10538
CSS005687	0	0	0.168144	0	1.21275	0.225833	0	0	0	0	0	0	0	0	0	0	0	0
CSS005688	0.575642	2.51417	2.28546	0.912039	0.745685	1.30367	1.68791	4.99908	3.71001	1.79281	3.54476	3.8202	1.40294	1.41766	1.2451	5.87773	5.40104	5.45451
CSS005689	4.91173	2.48224	1.40712	0.332494	1.72406	0.374097	1.71257	0.346792	0.272404	1.10496	3.66022	3.29446	0.532453	0.736266	0.2904	3.70275	2.35607	3.12866
CSS005690	0	0.110875	0	0	0	0	0	0.173381	0	0	0	0	0	0	0	0	0	0
CSS005694	0.404214	0	0.646361	1.09948	0	0	0	0.924867	0.446566	0.484815	0.6433	0.456821	0	1.02414	0.33865	0.7812	1.00413	0.501195
CSS005695	0	0	0	0	0.019437	0	0	0	0	0	0	0	0	0.030235	0	0	0	0
CSS005700	0	0.036838	0	0	0	0	0	0.057071	0	0	0	0	0	0	0	0	0	0.054762
CSS005701	2.15231	6.06635	4.70122	5.98591	4.93539	4.8366	3.76813	5.12948	2.85712	1.93694	2.89047	2.66913	3.12858	4.12507	4.61418	3.74191	3.95928	3.99736
CSS005702	0.281576	0.360115	0.344176	0.853351	0.186798	0.04278	0.152184	0.47612	0.296472	0	0	0	0.061435	0	0	0	0	0.234545
CSS005703	0.186801	0.116792	0.06597	0	0.238265	0	0.087435	0.07012	0	0	0	0	0	0	0	0	0	0
CSS005704	0	0.036316	0.09018	0.058996	0	0.112207	0.150511	0.043178	0.132532	0	0.051341	0.082616	0.072938	0.077342	0.536063	0.122936	0.214999	0
CSS005705	0.550686	2.35487	1.13729	1.51527	0.661224	0.370832	1.3537	1.09421	0.688344	0.871034	1.44414	1.70493	1.61089	2.51632	2.06366	1.89947	2.22171	2.25107
CSS005707	2.92508	5.62741	3.942	8.19376	6.73822	3.2053	4.78186	4.86877	5.28095	3.56081	4.17202	5.91979	6.02124	5.31446	4.72595	6.97646	6.32076	7.11966
CSS005708	0.566768	1.15126	0.895997	2.9006	0.524462	0.731889	0.28915	0.357209	0.266237	1.71836	0.956284	1.7197	2.56971	1.34896	0.568341	2.11276	1.05218	0.337754
CSS005713	0	0	0.030901	0.025003	0.227922	0	0	0	0.017872	0	0.0246	0.029604	0.202767	0	0	0.066254	0.058922	0.038367
CSS005717	0.078092	0.164434	0.139018	0.009946	0.079731	0.073491	0.156312	0.314899	0.216808	0.064678	0.089876	0.126069	0.131466	0.016649	0.027638	0.164529	0.046019	0.126413
CSS005718	0.689018	2.9754	1.2214	0.986012	2.1057	2.05358	1.07143	0.905598	1.47529	0.41552	1.88342	1.53622	1.09527	1.53787	1.00936	1.28787	0.839965	1.90898
CSS005724	0	0	0	0	0	0	0	0	0	0.059315	0	0.066507	0.059781	0	0	0	0	0
CSS005725	0	0	0	0	0	0	0	0	0	0.04232	0	0.024284	0	0	0	0	0.029472	0.028125
CSS005726	0.067797	0.181414	0.199211	0.104644	0.04175	0.329226	0.121944	0.338661	0.057776	1.10898	0.771449	0.904041	0.769131	0.520245	0.522528	0.961581	0.778694	0.871997
CSS005729	0.028868	0.13199	0.04772	0.048352	0	0.023248	0.219423	0.247296	0.062428	0	0	0.039485	0	0	0	0.024612	0	0
CSS005732	0	0	0	0	0.028861	0	0	0	0	0	0	0	0	0	0	0	0	0
CSS005734	1.03773	1.51789	1.91187	4.44532	1.92245	2.38229	2.25204	2.0787	2.17165	1.19439	2.12105	2.04552	3.12967	3.53099	4.827	3.45693	3.65588	3.14633
CSS005736	0.944816	2.04233	0.937725	0.416461	0.07315	0.283323	2.06531	2.13105	1.24202	0.658524	0.737663	0.883936	0.652897	0.286402	0.135839	0.768413	0.448504	0.725817
CSS005738	0	0.135508	0	0	0	0.035265	0.099327	0.21541	0.025038	0	0	0.099464	0.341078	0.43527	0.513348	0	0.038958	0.057464
CSS005741	1.4546	3.09922	3.09852	5.46793	4.27409	3.06998	3.15357	2.47571	1.41227	1.88863	2.89818	3.79838	3.07752	4.10582	4.91825	3.67619	2.78796	3.98428
CSS005745	0	0	0	0	0	0	0	0	0	0	0	0	0.066183	0	0	0	0	0
CSS005750	0	0.06346	0.019788	0	0	0	0	0	0	0.097047	0.059076	0	0	0	0	0	0	0
CSS005751	0.911304	0.724718	1.31056	0.117132	0	0.308324	0.62306	0.708742	0.184162	2.13503	1.50412	1.60528	0.423876	0.449093	0.399952	0.554564	1.65284	1.07203
CSS005757	0.07523	0.096823	0.090151	0.203346	0	0	0.249651	0	0.392546	0	0.268545	0.41574	0	0.169508	0	0.320896	0	0
CSS005759	0	0.10994	0	0	0	0	0	0	0	0.262028	0.477362	0	0	0	0	0	0	0
CSS005760	0.104871	0.016272	0	0	0	0	0	0.047608	0.090589	0	0	0.319689	0.113195	0.016242	0.134884	0.143111	0.121158	0
CSS005764	0.20035	0	0.087934	0.088966	0.108135	0	0	0.106916	0	0.107253	0	0	0	0	0	0.147238	0	0
CSS005766	0	0	0	0	0	0	0	0	0	0	0	0	0	0	0	0	0.027629	0
CSS005770	0.867749	3.97691	3.81866	0.084298	0.09228	0.123583	0.888822	2.40915	0	1.13595	1.57329	3.35655	1.76961	1.9	2.76693	0.633731	1.12861	0.902067
CSS005773	0.038031	0.137288	0	0	0.071998	0	0	0	0.213327	0.076186	0	0.214823	0	0	0.061385	0	0	0
CSS005777	0.094531	0.081633	0.052552	0	0.387254	0	0.097867	0	0	0.12484	0	0.091451	0	0.050681	0	0	0	0.105766
CSS005785	1.38031	1.41608	2.04848	1.36402	0.566479	0.519498	1.149	0.749134	0.517221	3.48103	2.83988	4.24909	3.25425	1.91454	1.13925	2.59406	4.0835	2.1626
CSS005786	0.216057	1.06324	0.706683	0.646169	0.131782	0.350289	0.96244	0.601983	0.509112	0.568474	0.578517	0.943131	0.46942	0.229655	0.744213	0.961592	1.10123	1.35447
CSS005795	0.108741	1.35067	0.593937	0	0	0	0	0.193932	0	0	0	0	0.399572	0	0	0.599534	0	0
CSS005797	0.708449	1.66032	1.65667	0.482867	0.100288	0.060504	2.66786	1.44017	0.965237	0.162164	0.157341	0.288839	0.560197	0.079428	0.363202	0.285444	0.352299	0.183286
CSS005798	0.408634	0.799017	1.22886	1.81064	1.85728	2.54695	2.17009	2.23977	2.47812	2.35677	4.49387	2.84225	1.94171	2.74465	2.45963	4.77929	4.92494	5.25669
CSS005801	3.54114	2.95954	3.50189	4.21913	2.24823	5.60449	2.88002	3.94336	1.99033	2.9555	2.72287	4.19519	2.36456	1.76862	2.34415	4.12004	2.47484	2.60892
CSS005806	0	0	0	0	0	0	0	0	0	0	0.056621	0	0	0	0	0	0	0
CSS005812	0	0	0	0	0	0	0.02743	0	0	0	0	0	0	0	0	0	0	0
CSS005815	0	0	0.164235	0	0.141822	0	0	0	0	0	0.44403	0	0	0	0	0	0	0
CSS005817	1.43086	3.95949	3.50798	2.41927	1.19593	1.98271	2.50819	2.62644	1.4987	1.31422	1.81146	1.99738	0.777374	1.17469	1.88354	2.88055	3.26231	2.62096
CSS005822	0	0	0	0	0	0	0	0	0	0	0	0	0	0	0.01477	0	0	0
CSS005826	0.117865	0	0.115534	0	0	0	0.06046	0	0.033198	0.094581	0	0.105974	0.0301	0	0	0	0.026049	0
CSS005831	0.224556	0.484146	0.538548	0.392877	0.367922	0.112112	0.241013	0.434946	0.698263	0.295069	0.224749	0.322238	0.20894	0.339887	0.260567	0.519876	0.260573	0.070386
CSS005836	0.136509	0	0.098561	0	0	0	0	0.077463	0	0	0.10974	0	0.044515	0	0	0	0	0
CSS005837	0.231554	2.32774	1.40233	0.141703	0.081703	0.192551	0.238444	1.01136	0.118953	0.632137	0.520918	1.45223	1.2161	0.429134	0.126767	0.712666	0.350489	0.63419
CSS005840	1.08857	1.66245	2.0019	1.50755	1.94325	1.11026	2.38425	1.74443	1.43235	2.23914	2.39253	2.13454	3.08761	1.86887	3.00406	2.08182	1.77175	2.01528
CSS005842	0	0.011918	0.043713	0	0.016204	0	0.015157	0	0.016108	0.019012	0.187807	0.136296	0.704571	0.424688	0.845884	0.163067	0.117503	0.149007
CSS005852	0.056527	0	0	0	0	0	0	0	0	0	0	0	0	0	0	0	0	0
CSS005860	0.056064	0.058082	0.111173	0.309882	0.679459	0.22071	0.174643	0.30463	0.277436	0.046769	0.218786	0.285995	0.354759	0.611948	0.646469	0.336328	0.395137	0.445508
CSS005864	0.3725	1.1705	0.457482	0	0	0	0.227113	0.064366	0.108889	0	0.404668	0.844907	0.191946	0.15069	0	0.23012	0.096138	0.013675
CSS005865	3.85262	2.87491	1.17341	0.78062	0.603215	0.900414	4.11926	3.17027	2.62155	1.12124	2.6456	3.70098	0.748707	0.171287	0.746079	4.46333	2.62316	2.94985
CSS005878	0.617445	2.46941	2.1117	0.058572	0.148515	0.101412	0.337332	0.178066	0.075617	0.601598	0.774843	0.868377	0.362953	0.229971	0.081193	0.571481	0.36744	0.45903
CSS005879	0.095181	0.22348	0.170765	0	0	0	0.063028	0.150332	0.164001	0	0.054355	0	0	0	0	0	0	0.021563
CSS005885	0	0	0	0	0	0	0	0	0	0	0.012152	0	0	0.057353	0	0.112214	0	0
CSS005886	0	0	0	0	0	0	0	0	0	0	0.074227	0	0	0.036395	0.063174	0.240209	0.269141	0.355556
CSS005887	0	0	0	0	0	0	0	0.026212	0.046774	0.040941	0.087476	0.046441	0	0.125128	0.036033	0.412126	0.363362	0.323776
CSS005888	0.696576	1.7609	1.20269	0.132019	0	0.057576	0.47546	1.65666	0.592296	0.293812	0.840581	0.996245	0.207244	0	0.260035	0.337838	1.0525	0.467192
CSS005889	0	0	0	0	0	0	0	0	0	0	0	0	0	0	0	0.037458	0	0
CSS005892	0	0	0	0	0	0	0	0	0.043788	0	0	0	0	0	0	0	0	0
CSS005896	0	0	0	0	0.04346	0	0.050459	0.158559	0.050764	0	0	0	0	0	0.053612	0	0	0
CSS005897	0.054715	0.064854	0.041478	0.0655	0	0.126729	0	0	0	0	0	0	0	0	0	0.092646	0	0
CSS005898	0	0	0.073524	0	0	0	0	0	0	0	0.049583	0	0.090535	0	0	0	0	0
CSS005902	0	0.184229	0.238827	0	0	0	0.128851	0.390836	0.375925	0	0	0	0	0	0	0	0	0
CSS005903	0	0.066026	0.210196	0.029906	0.147853	0.044161	0.018597	0.164124	0.072717	0.391248	0.493296	0.21359	0.089051	0.186187	0.154949	0.24355	0.469087	0.284695
CSS005907	0.594093	2.31383	1.52116	1.68265	0.474311	0.703036	0.860808	1.52983	1.24957	1.2377	0.908636	1.53748	1.73206	2.06814	2.00995	2.38759	1.66298	1.98502
CSS005912	0	0	0	0	0	0	0	0	0	0.072526	0	0.028397	0.050087	0.084085	0.183521	0.034138	0.154148	0
CSS005913	0	0	0	0	0	0	0	0	0	0	0.040322	0	0	0	0	0	0	0
CSS005914	0	0	0.110503	0	0	0	0	0	0	0	0	0	0	0	0	0	0	0
CSS005916	3.65915	3.43816	2.97894	0.084823	0	0.031049	2.02063	1.73821	0.89937	0.743017	1.12054	1.41931	0.052633	0.031347	0	0.686453	0.467886	0.528266
CSS005917	0	0	0	0	0	0	0	0	0.053544	0	0	0	0	0	0	0	0	0
CSS005920	0.104598	0.090327	0.102103	0	0	0	0	0	0.129783	0	0	0	0.283993	0.077928	0.098151	0.23681	0	0
CSS005924	0	0	0.188171	0	0.547946	0	0.134453	0	0	0	0	0	0	0	0	0.702407	0	0.313605
CSS005926	0	0	0.024029	0	0	0	0	0.14342	0.04556	0	0	0	0	0	0	0	0	0
CSS005928	0.009751	0	0	0	0	0	0	0	0	0	0.036588	0	0	0.111636	0	0	0	0
CSS005934	0.744009	0.909604	0.766645	0.159972	0.073125	0.232629	0.487368	0.816239	0.354069	0.521077	0.91272	1.70263	0.265146	0.115431	0.280516	1.51422	1.31188	1.49914
CSS005953	0	0	0	0	0	0	0	0	0	0	0	0	0.102616	0	0	0	0	0
CSS005956	0.006592	0.030073	0.0232	0	0.009697	0	0.008209	0.008319	0.007536	0	0	0	0	0	0	0	0.021234	0
CSS005958	0.361723	1.35871	1.0925	0	0.057788	0.04102	0.445346	0.150972	0.266379	0	0	0	0.054959	0	0	0.101266	0.095913	0.065913
CSS005959	0	0	0	0	0	0	0	0	0	0	0.052613	0	0	0	0	0	0	0
CSS005962	0	0	0.065657	0	0	0	0.063633	0	0	0	0	0	0	0	0	0	0	0
CSS005963	0.023582	0	0	0.020943	0	0	0	0	0.025505	0.284561	0.130771	0.212944	0.112821	0.123013	0.122271	0.167225	0.144917	0.09751
CSS005965	0	0	0	0	0	0	0	0	0	0	0	0	0	0	0	0.046052	0	0
CSS005966	0	0.224365	0.173225	0.077882	0	0.067705	0.527011	0.066132	0.124593	0.192003	0.462102	0.366699	1.31696	1.34268	1.36709	0.77768	0.339367	1.04188
CSS005968	0	0	0	0	0	0	0	0	0	0	0	0	0.209532	0.155634	0.119857	0.047843	0.120029	0
CSS005970	0.050782	0.045318	0	0.178747	0.222495	0.113428	0.10919	0	0	0.329332	0.310077	0.610247	0.46454	0.75422	0.586309	1.77977	0.136835	0.825478
CSS005971	0.054127	0.023926	0.025968	0	0.030678	0.02388	0.029095	0	0.076609	0.032479	0	0.116718	0.613458	0.239013	0.16459	0.185846	0.103258	0.095465
CSS005972	0.131863	0.09107	0.176822	0.015797	0	0.051574	0.046744	0.168584	0.057116	0.139688	0.309784	0.286948	0.162513	0.15348	0.255993	0.348658	0.398093	0.33125
CSS005979	0.26707	0.718861	1.08913	0	0	0	0.292133	0	0	0.538588	0.831067	1.55066	0	0	0	1.54183	1.3358	0
CSS005990	0	0	0	0	0	0	0	0	0.089704	0	0	0	0	0	0	0	0	0
CSS005991	0.387215	1.11011	0.53838	1.52425	2.60942	0.856364	0.375451	0.773022	1.00941	0	0	0.060649	0	0	0	0	0.12513	0
CSS005993	0	0	0	0	0	0	0	0	0	0	0	0	0	0	0	0	0.161925	0
CSS005994	0	0.038409	0.130381	0.019594	0.045276	0.041757	0.078695	0.089071	0.172878	0.474855	0.858732	0.822707	0.490054	0.612046	0.561089	2.17277	1.26514	1.1658
CSS005997	0	0	0	0.08281	3.13603	0.029561	0	0	0	0	0	0	1.4313	0.989066	1.07016	0.250786	0	0
CSS006000	0.282424	0.909135	0.577096	0.661804	0.522844	0.372987	0.93464	0.42096	0.107092	0.099188	0.306826	0.237864	0.823241	0.754583	0.57403	0.103166	0.571703	0.074634
CSS006001	0.245588	0.059716	0.136064	0.118312	0	0.055351	0	0.085405	0	0.09938	0.121809	0	0.486148	0.29553	0.088058	0.070771	0.34028	0.083513
CSS006005	0.076125	0	0.038436	0	0	0	0	0	0	0	0	0.013133	0	0.115223	0	0	0	0.023861
CSS006009	0	0	0.365037	0	0	0	0	0	0	0.163063	0	0.062634	0	0	0	0	0	0.152066
CSS006010	0	0.08489	0	0	0	0	0	0	0	0.13574	0.076852	0.115255	0.062435	0	0	0.217669	0.17244	0.332387
CSS006013	0	0.027119	0	0	0	0	0	0	0	0.030413	0.062357	0	0.030722	0.019647	0	0.04371	0.059915	0.049217
CSS006014	0	0.020505	0	0	0	0	0	0	0	0	0	0	0	0	0	0.087836	0.026391	0
CSS006016	0	0	0	0	0.104525	0.073061	0	0	0.021674	0	0	0	0	0.139784	0	0.066411	0	0.119446
CSS006017	0.441749	1.41472	1.14037	2.90074	4.04093	3.95017	1.23114	0.824808	0.608706	0.65581	0.784055	1.18337	2.60458	3.39158	2.70296	1.11399	0.853093	1.05794
CSS006022	0.578696	1.52504	1.24671	0.246721	0	0.076558	1.36799	0.392602	0.964442	0.897137	1.17277	1.55668	0	0	0	1.0585	0.299506	0.681431
CSS006023	0.542162	0	0.060876	0	0.089871	0	0.53035	0.205026	0.195608	0	0	0.058321	0	0	0	0	0	0
CSS006024	0.397623	0	0	0.061417	0	0.093202	0.950127	0.053678	0.486967	0.255087	0.142326	0	0	0	0	0.239814	0.06334	0
CSS006027	0	0.854255	0.728717	0.740767	5.14981	0.071319	0.451216	0.180683	0	0.136297	0	0.14528	0.440274	0.105609	0	0	0.124752	0
CSS006035	0.042789	1.19294	0.480522	0	0	0.033035	0	0.678571	0	0	0.069026	0.235771	0.05432	0	0.0499	0.779322	0.075609	0.133546
CSS006036	0	0	0	0	0	0	0	0	0	0.154598	0	0	0.152697	0.02835	0	0.321531	0.137445	0.146774
CSS006038	0	0	0	0	0	0	0	0	0	0.724474	0.610908	0.518206	1.0738	1.01413	0.519514	1.51736	1.42528	1.44962
CSS006040	0	0.083192	0	0	0	0	0	0	0	0.043895	0	0	0	0	0	0	0	0
CSS006041	0.404571	2.49821	1.12565	1.08762	0.482232	0.500755	1.40714	1.72257	0.262495	2.50086	3.79048	4.20284	6.09385	5.58155	6.49729	4.89299	3.69664	3.69265
CSS006043	0.648436	3.61594	2.46684	2.07551	1.89992	1.28508	1.40943	2.83059	1.90937	2.22154	3.1167	3.74394	2.46657	2.66105	3.64161	4.66162	2.82221	3.26378
CSS006046	0	0	0	0	0	0	0	0	0	0	0	0	0	0.21387	0	0	0	0
CSS006047	3.38514	3.14248	3.4387	3.19983	1.85573	2.3058	3.91102	3.53675	3.41349	3.41718	2.60525	2.64482	1.79758	1.67536	2.23704	3.46029	3.8427	3.43095
CSS006048	0.293215	0.506417	0.350202	0.114604	0.525338	0.328227	0.370926	0.640897	0.597684	1.40572	0.4929	0.286073	1.39053	0.936661	0.798936	3.35925	1.85602	1.3877
CSS006055	0.174323	0.163807	0.255192	0.060413	0	0	1.05207	0.256613	0.147147	0	0.045449	0.032545	0.069489	0	0	0	0.05289	0.056859
CSS006059	0	1.9042	0.988736	0	0	0.050024	0.338303	0.487502	0.111122	0	0.585834	0.711987	0.122902	0	0	0.086951	0.147905	0.752177
CSS006060	0	0	0	0	0	0	0	0	0	0.044925	0	0	0	0	0	0.095977	0.03171	0
CSS006061	0	0.147159	0	0.043948	0	0	0	0	0	0	0	0	0	0	0	0	0	0
CSS006062	0	1.66624	0	0	0	0	0.178625	0	0	0.26033	0.327885	0	0.155502	0	0.387326	0.457291	0.165318	0.617301
CSS006063	1.26072	1.01664	0.758044	0.068199	0	0	0.61593	0.176706	0.45779	0.763389	0.83048	0.788817	0.444831	0.17267	0	0.462601	0.134886	0.833925
CSS006064	1.60633	1.84181	1.8048	1.08111	1.74422	0.82747	1.55417	1.08101	0.578401	2.24721	2.04225	2.11837	2.36526	3.24242	2.31552	1.87225	1.12598	2.16221
CSS006065	0.264928	0.652303	0.76225	0.438098	2.63401	0.436642	1.73326	1.71717	0.258221	2.42431	1.17134	2.05777	3.0521	2.41989	2.29027	1.4688	2.4111	1.04195
CSS006066	0.21349	0.267925	0.316765	0.316638	1.36128	0.384593	0	0	0.114809	2.36739	1.62784	2.71787	7.03416	5.19686	4.31133	0.84125	1.77351	1.40178
CSS006068	0	0	0	0	0	0	0	0	0	0	0	0	0	0.030389	0	0	0	0
CSS006070	0.153617	0.181471	0.169441	0	0	0	0.346502	0.172376	0.193353	0	0.074838	0	0	0	0	0.076311	0.052656	0
CSS006073	0	0	0	0	0.064867	0	0	0	0	0	0.00603	0	0	0	0	0	0	0
CSS006074	0	0	0	0	0	0	0	0	0	0	0.061434	0.112541	0.18898	0.358014	0.173369	0	0	0.116931
CSS006077	0	0	0	0	0.100312	0	0	0	0	0	0	0.091024	0	0	0	0	0	0
CSS006078	2.24295	4.08528	2.757	4.16041	1.87559	2.34713	2.64105	1.81743	1.62927	4.51166	3.3788	5.1148	4.21763	2.98398	4.14476	7.17721	7.37647	6.24313
CSS006080	0.017088	0.051647	0.128063	0.047947	0.068629	0	0.032088	0.019329	0.018482	0.190123	0.209157	0.143986	0.426347	0.592462	0.472124	1.0683	0.758778	0.536939
CSS006082	0.043703	0	0.046584	0.064906	0.073333	0	0.19489	0	0	0.032894	0.020334	0.162943	0.368458	0.148875	0.10853	0.107019	0.067932	0.128536
CSS006083	1.53683	5.99528	4.65252	2.18803	1.9094	3.08708	3.9036	5.42151	4.24529	1.0058	1.32888	1.2113	0.924708	0.632779	1.66158	1.51551	2.06584	1.74146
CSS006089	0	0	0	0	0	0	0	0	0	0	0	0	0	0	0	0.053178	0	0
CSS006095	0.798994	1.04438	1.27622	2.42618	1.82401	4.07569	1.04006	2.11552	1.48761	1.90822	2.39971	1.67082	1.30576	2.49909	2.5452	1.6199	1.85259	2.20024
CSS006100	0	0	0	0	0	0	0	0	0	0	0	0	0.057596	0	0	0	0	0
CSS006102	0	0	0	0.026775	0	0	0	0	0	0.142273	0.045308	0.077328	0.4061	0	0	0.07496	0.232906	0.111735
CSS006104	0	0.153466	0	0.106469	0.356487	0	0	0	0	0	0	0	0	0.127784	0	0	0	0
CSS006109	0	0	0	0	0	0	0	0	0	0	0	0	0	0	0	0.044274	0	0
CSS006115	0.126612	0.299772	0.30099	0.039562	0	0	0.128349	0.25372	0.052963	0.816028	0.861965	1.4097	0.136614	0.463191	0.125799	0.402025	1.26474	0.672295
CSS006117	0	0.11724	0.137094	0.015411	0.072837	0	0.197239	0	0.269641	0	0	0.132375	0	0	0	0	0	0.057506
CSS006120	1.63944	3.90785	2.2498	1.34832	0.534091	0.585966	2.6097	2.53011	2.66962	3.5351	4.50482	3.33364	3.36191	3.04667	2.16234	4.42015	4.89481	4.41485
CSS006129	0	0	0	0	0	0	0	0	0	0	0.033494	0	0	0	0	0	0	0
CSS006131	0.556652	0.542042	0.502166	0	0	0	0.765825	0.831807	0.093445	0.056666	0	1.50594	0	0.063922	0	0	0.045034	0.173685
CSS006132	0	0	0	0.0432	0	0	0	0	0	0	0	0	0.16313	0.228626	0.236435	0.230547	0	0.09109
CSS006134	0	0.119432	0	0	0	0	0	0	0	0	0	0	0	0	0	0	0	0
CSS006135	0	0.801122	0.333082	0.053327	0	0	0.160523	0.136292	0.064944	0.079297	0.072406	0	0	0.120977	0	0	0.070499	0
CSS006138	2.54139	2.74724	2.92056	2.00068	2.12852	2.11237	3.16638	2.17966	3.18904	2.72386	2.69507	3.57114	3.068	1.49907	1.16494	3.34711	3.40499	2.63158
CSS006141	0.341582	1.01362	1.15362	0.061775	0.133858	0.283323	1.16178	0.377183	0.466028	0.607222	0.795857	1.47191	0.137775	0.051633	0.059475	0.82475	1.13626	1.05361
CSS006143	0.060775	0	0.208622	0	0.070763	0	0	0.070787	0.025906	0.339953	0.433802	0.532784	0.794271	0.322708	0.676667	0.864322	0.822832	0.732184
CSS006144	0	0.716446	0.121027	0	0	0	0.04295	0	0	0	0	0	0	0	0	0	0	0
CSS006147	1.91022	4.23143	4.07534	3.42014	2.67244	3.69562	3.48419	3.53035	4.73435	2.81239	2.7622	1.50493	1.27869	1.29793	0.587621	1.76206	1.69013	1.19209
CSS006157	0	0.013136	0	0	0	0	0	0	0	0	0	0.085162	0	0.126592	0	0.04393	0	0.268954
CSS006159	0	0.157631	0.16163	0	0.050426	0.017841	0.023298	0.043331	0.033325	0.202553	0.31296	0.231527	0.099871	0.217607	0.017787	0.145041	0.267075	0.340062
CSS006163	0.158627	0.391358	0.068081	0.040366	0	0.043864	0.22388	0.305033	0	0	0	0	0	0	0.026414	0	0	0.053188
CSS006164	0.05454	0.100216	0.106467	0.044304	0.030728	0.024959	0.159714	0.057329	0.124867	0.017402	0.135642	0.236708	0.022918	0.013297	0	0.024455	0.005157	0.041304
CSS006165	0.066234	0	0	0.211763	0	0	0.028198	0	0	0	0	0	0	0	0	0	0	0
CSS006167	0	0	0	3.18813	0	0	0	0	0	0	0	0	0	0	0	0	0	0
CSS006170	0.146781	0.06101	0.064155	0.141935	0.415862	0.059851	0.182469	0.219145	0.245716	0.676432	0.199977	0.397302	0.845322	0.214589	0.273334	0.564852	0.28522	0.194074
CSS006174	0	0	0	0	0	0	0	0	0	0.063703	0	0	0	0	0	0	0	0
CSS006179	2.90351	3.92636	4.45112	1.67178	0.500108	1.06625	1.94672	3.32945	3.91227	3.00066	4.72058	4.72974	0.394725	0.499965	0.74476	4.76782	2.8082	3.60582
CSS006180	0	0.092405	0	0.095457	0.232321	0	0	0	0.133043	0.140682	0	0	0	0.090381	0.119574	0	0.08413	0
CSS006188	0	0	0	0	0.623996	0	0	0	0	0	0	0	0	0	0	0	0	0
CSS006189	1.96379	3.45216	1.61625	1.43236	1.36149	0.986717	1.84167	3.79963	1.20899	2.0972	2.48375	2.79341	2.64108	2.54877	1.66331	2.38852	2.06766	2.24705
CSS006190	0.380817	0.804099	0.606901	0.400752	0.335536	0.434889	0.462437	0.381607	0.232169	0.250382	0.507283	0.59415	0.680681	0.693285	0.882509	0.865805	0.361579	0.51973
CSS006191	0	0	0	0	0	0	0	0	0	0	0	0.080508	0	0	0	0	0	0
CSS006198	1.22882	2.14981	0.462808	2.24975	2.08114	4.83492	4.14467	0.951935	2.50465	0.151948	2.86921	0.724252	0.667855	2.33982	1.73718	2.97051	1.19463	1.79433
CSS006205	0	0	0	0	0	0	0	0.009068	0	0	0	0	0	0	0	0	0	0
CSS006206	0	0.021467	0.022759	0.022077	0	0	0	0	0	2.66324	2.93792	2.93317	2.23362	1.83963	1.57678	3.17329	3.1474	3.01841
CSS006207	0	0	0.037871	0	0	0	0	0	0	0.432812	0.346397	0.314268	1.11845	0.73009	0.872821	0.932766	0.770434	0.578973
CSS006208	0.158795	0.059422	0	0.258549	0.1359	0.042909	0	0	0.108659	0	0.084678	0	0	0	0	0	0	0
CSS006211	0.096804	0	0.119041	0.551368	0	0	0	0.048828	0	0	0	0	0	0	0	0	0	0
CSS006216	0.049741	0.051316	0	0	0	0	0.031943	0	0	0	0.047025	0.04812	0.304683	0.109084	0.112545	0.055386	0.055442	0
CSS006217	0.030026	0	0	0	0	0	0	0	0.152727	0	0.029527	0	0	0	0.033425	0.040618	0.134065	0.087363
CSS006219	0.0559	0.048434	0.140836	0	0	0	0	0	0	0	0.134213	0	0.056473	0	0	0.130109	0.16753	0.140642
CSS006222	0	0.069274	0	0	0	0	0	0	0	0.05297	0	0	0.052319	0.040473	0	0.111655	0.185876	0.039826
CSS006226	0.694686	1.31868	0.98236	1.87722	2.39052	1.58247	1.20601	1.10977	1.6098	0.373387	0.434968	0.39157	1.27237	2.02685	2.58639	0.662474	0.960643	0.578797
CSS006229	0	0	0	0	0	0	0	0	0	0	0	0.102298	0	0	0	0	0	0
CSS006239	0	0	0	0	0	0	0	0	0	0	0	0	0	0	0	0.048154	0	0
CSS006240	0	0	0	0	0	0	0	0	0	0	0	0	0	0	0	0.057166	0	0
CSS006241	1.03146	3.08977	1.56471	1.63124	1.05687	1.36211	2.00204	2.20779	0.932589	3.60084	4.28756	3.82699	1.93888	5.16373	4.24297	4.05022	4.33721	4.89317
CSS006245	0.702478	2.97726	2.75763	2.29293	3.27642	1.55664	2.48517	3.127	3.07272	1.31439	1.35835	1.39913	2.18636	2.05376	2.21098	1.77776	1.55107	2.0713
CSS006246	0.356437	2.16679	1.67894	1.61781	2.76125	1.22061	1.11998	1.52886	0.30515	1.17095	0.988774	1.42863	2.79496	2.19882	3.06343	1.80046	1.44646	1.77242
CSS006252	0	0	0	0	0	0	0	0	0	0	0.034964	0	0	0	0	0	0	0
CSS006253	0	0.361684	0.230072	0	0	0	0	0	0	0.311325	0.490632	0.060235	0	0	0	0.280573	0.146532	0.154566
CSS006257	0	0.82129	0.045487	0	0	0	0.096854	0	0	0.703736	0.48367	0.182008	0	0	0.078534	0	0.052887	0.16303
CSS006259	0	0	0	0	0	0.038384	0	0	0	0	0	0	0	0	0	0	0	0
CSS006260	0	0	0	0	0	0	0	0	0	0.046043	0	0	0	0	0	0	0	0
CSS006263	0	0.263473	0.808613	0	0.175337	0.029776	0.104005	0.054458	0.280418	0.580876	0.162551	0.82885	0.353032	0.214761	0.067316	0.734369	0.500424	0.466494
CSS006265	0	0	0.041051	0	0	0	0.024932	0	0	0	0	0	0	0	0	0	0	0
CSS006268	2.16477	9.23797	6.28991	1.61296	1.19298	0.954993	5.67793	6.1762	3.23328	6.3471	9.75619	8.4469	3.60256	2.93135	2.74971	11.2445	8.50436	7.91451
CSS006269	0.186712	0.60856	1.65946	0.124207	0.305819	0.045305	0.450989	0.433944	0.285859	1.00002	0.693539	1.88703	0.394328	0.762726	0.25708	1.54699	0.529887	1.31876
CSS006270	0	0	0	0	0	0	0	0	0.089494	0	0	0	0	0	0	0	0.097677	0
CSS006271	3.58233	5.88378	5.59827	7.00119	4.01536	5.70937	5.53254	5.01787	5.2677	4.85489	5.55817	4.26136	7.34642	7.32506	8.50896	4.95469	7.32561	7.08605
CSS006274	0	0	0	0	0	0.046904	0	0.049038	0	0	0.27687	0.346556	0.311127	0.079128	0.157711	0.553966	0.418937	0.291908
CSS006275	1.83554	2.48445	3.13106	3.78058	4.22247	1.37556	2.26555	2.70968	1.85086	1.57912	0.96514	1.58926	2.77414	2.65971	2.08262	1.19323	1.05718	1.94284
CSS006276	1.17854	2.6403	1.54711	0.576639	0.339094	0.596878	1.36116	3.05719	2.24375	0.782172	1.25014	1.99847	0.367586	0.461907	0.295688	1.54203	1.21975	1.81015
CSS006278	3.79352	4.16609	2.34615	3.5685	3.01906	2.74916	3.11355	2.32516	2.73915	4.574	2.4923	2.51659	3.7448	3.63856	3.10645	2.00407	2.27376	1.40742
CSS006279	0	0.518061	0.080431	0.068992	0	0	0	0.934649	0	0	0.676613	0	0.111762	0	0	0.51731	0	0
CSS006286	0.070403	0.121594	0.53604	0.791361	0.814076	0.172666	0	0.039152	0.040611	0.139463	0.028298	0	3.30105	1.30597	0.786653	0.324459	0.411918	0.26481
CSS006287	0	0	0.588977	0	0.066833	0	0	0	0	0	0	0	0	0	0	0	0	0
CSS006297	0	0	0	0	0	0	0	0	0	0	0	0	0	0	0	0	0.066035	0
CSS006299	0	0.40435	0.179734	0.05275	0	0	0	0.067409	0	0	0.007162	0.114729	0	0	0	0	0.069736	0.083654
CSS006302	0	0	0.188492	0	0	0	0	0	0	0	0	0	0	0	0	0	0	0
CSS006310	1.28822	0.713182	0.169028	0.225483	0.713206	0.256336	0.212551	0.968335	0.518264	0.525943	1.33944	1.65625	0.234802	0.838768	0.306983	1.36451	0.64681	1.15241
CSS006314	0	0	0	0	0	0	0	0	0	0.618932	0.443399	1.4155	0.190168	0	0	0.489378	0.633275	0.104228
CSS006315	0.11371	0.1015	0	1.09332	0.462758	0.135141	0	0.204854	0.109213	0	0.270983	0	0	0	0.119668	0.58136	0	0.380932
CSS006324	0	0.036529	0	0.037568	0	0	0	0	0	0	0	0	0	0	0	0	0	0
CSS006325	0.819691	1.65766	1.68151	2.0603	2.05781	0.927786	1.61707	1.68419	1.40998	1.38688	1.57359	2.30783	2.24825	2.44609	2.13337	1.94827	1.8948	1.71628
CSS006331	0.733097	1.03488	0.720187	1.41348	0.164851	1.12229	1.39452	0.701229	0.856682	0.498848	0.456322	0.417288	0.289432	0.360593	0.813181	0.496559	0.505672	0.614686
CSS006334	0	0	0	0	0	0	0	0	0	0.22975	0.221002	0.233749	0	0.162	0.530316	0.074734	0	0.592084
CSS006341	0	0	0.313114	0	0.761834	0	0	0	0	0	0	0.133341	0.619612	1.11808	0.246976	0	0	0.208638
CSS006346	0.297833	0.688114	0.300752	0.242965	0.059732	0	0.760455	0.092524	0.176944	0.122349	0	0.052932	0	0	0	0.049586	0.099929	0.132629
CSS006348	0	0	0	0	0	0.081716	0	0	0	0	0	0	0	0	0	0	0	0
CSS006362	3.64597	6.92106	8.26426	1.41631	3.97097	1.04472	4.34391	2.43614	3.63023	0.739514	0.605735	0.276518	0	0	0	0.462459	0.270217	0.303859
CSS006366	0	0	0	0	0.492458	0.144198	0	0	0	0	0	0	0.147222	0	0.131479	0	0	0
CSS006367	0	0	0	0.443059	0.681835	0.092263	0	0	0	0	0	0	0	0.354947	0.066463	0	0	0
CSS006377	1.01288	3.13442	2.0011	3.55766	3.70973	1.11139	2.19573	3.99145	3.7656	1.74746	2.18858	2.38068	5.147	4.84854	5.10297	2.6162	2.96138	2.78224
CSS006379	0	0	0	0	0	0	0	0	0	0	0	0	0	0	0	0	0.102401	0
CSS006385	0	0	0	0	0	0	0	0	0	0	0.112408	0	0	0	0	0	0	0
CSS006386	0.039511	0	0.100094	0.070206	0.042605	0.035401	0	0	0	0	0	0	0	0	0	0	0	0
CSS006388	1.04533	2.04811	0.664635	0.593755	0	0.628949	1.34268	0.73684	1.7579	0.248872	1.08852	1.42285	0.50607	0.494353	0.060582	1.07695	1.32164	0.745684
CSS006389	0.073181	0.043434	0.021145	0.022185	0	0	0.06759	0	0	0	0.020217	0	0	0.050329	0	0.023335	0	0
CSS006393	0	0	0	0	0	0	0	0	0	0.256163	0.462463	0.377881	0.359238	0.495688	0.438677	0.707093	0.398336	0.409423
CSS006394	0	0	0	0	0.070755	0	0	0	0	0.255352	0.411799	2.05837	0.488927	0.351853	0	0.613632	1.05215	5.2587
CSS006402	4.26236	4.40841	3.36725	1.04085	0.247486	1.25223	2.09729	1.5918	1.50062	2.14906	3.42046	4.07807	4.19056	3.45682	4.0133	5.33652	3.18271	3.49133
CSS006403	0	0	0	0	0	0	0	0	0	0	0	0.021496	0.010885	0	0	0	0	0.107382
CSS006404	0	0	0	0	0	0	0	0	0	0	0.086271	0	0	0	0	0	0	0
CSS006405	0	0.14598	0.142725	0	0	0	0.133289	0.042634	0.188086	0	0	0	0	0	0	0	0.036623	0
CSS006408	0.222446	0.321676	0.962408	0.226508	0.101872	0.34459	1.49415	0.313394	0.151407	0.053182	0.645156	0.529647	0	0	0	0.399918	0.043904	0.509112
CSS006409	0	0.117222	0	0	0	0	0	0	0	0	0	0	0	0	0	0	0	0
CSS006410	0.037967	4.15523	0.116935	0	0.041587	0.058625	0.50868	0	0.123193	0.686081	1.21497	1.35858	0.222856	2.46456	0	0.264107	0.333731	0.921902
CSS006415	0.229389	1.30087	1.04017	2.20102	2.9598	0.646892	0.298574	0.383133	0.142416	0.217364	0.172011	0.607727	5.5842	1.76271	3.52642	0.365526	0.77054	1.00568
CSS006422	0.280595	2.32521	1.40107	1.00932	0.370669	0.178533	0.429604	0	0.137255	0.099064	0.432552	1.20967	0	0.085368	0	0.349859	0	0.400953
CSS006424	0.369216	1.2867	0.3425	0.71395	0.486622	0.187044	0.378764	0.742972	0.103881	0.149307	1.15436	0.995586	2.60701	1.19451	1.46289	1.10293	0.794929	0.866032
CSS006431	0.793367	0.74971	0.861549	1.86972	3.56661	1.47906	1.15369	0.019796	0.868115	3.0572	1.64839	3.13042	3.59658	2.77541	3.3895	3.04708	1.94274	3.52102
CSS006432	0.122318	0	0	0	0.09002	0.063451	0	0.256498	0.177333	1.86172	1.18416	4.23982	0.580845	0.244642	0.119245	0.810639	0.696511	0.606915
CSS006448	0	0	0	0	0	0	0	0	0	0.047512	0	0.032052	0	0	0.07862	0.101905	0.173555	0.102563
CSS006452	0.259127	1.27174	0.435913	1.1058	0.704956	1.7716	0.465287	0.431379	0.311407	0.861161	1.51292	1.40068	2.71282	2.08405	2.93437	3.11351	3.12649	2.01978
CSS006457	2.00103	11.0036	8.10343	1.72615	3.38839	3.93397	6.28274	7.6554	4.28323	5.88846	8.76562	8.86026	1.5867	1.49364	1.80311	8.56202	6.57241	6.13615
CSS006461	0	0	0	0	0	0	0	0	0	0	0	0	0.150618	0.150744	0	0	1.00663	0
CSS006462	0	0	0	0	0.248652	0	0	0	0	0	0	0	0	0	0	0	0	0
CSS006465	0	3.80072	2.11086	1.81394	0	0	0	0	0	0	2.49785	2.83894	2.54251	1.7688	2.47471	2.44334	0	0
CSS006476	0	0	0	0	0	0	0	0.184262	0	0	0	0	0	0	0	0	0	0
CSS006477	0	0	0	0	0	0	0	0	0.137834	0	0	0	0	0	0	0	0	0
CSS006478	0	0	0	0	0	0	0	0	0	0.048158	0	0	0	0	0	0.016862	0	0.043898
CSS006481	0	0	0	0	0	0	0	0	0	0	0	0	0	0	0.042863	0.068438	0	0
CSS006482	0	0	0.044785	0.039388	0	0	0	0	0	0	0	0.128717	0.055536	0.039979	0	0	0.156215	0.155697
CSS006487	1.06583	2.12407	1.39365	0.5109	0.154807	0.225235	1.38785	1.63274	1.63388	1.33881	1.58691	2.04771	0.4616	0.328919	0.440746	1.34408	1.58511	1.37509
CSS006490	0.029904	0.143669	0.323034	0.108213	0.8158	0.188467	0.220429	0.155571	0.09884	0	0	0.082557	0.313097	0.045637	0.105981	0.028266	0.035765	0
CSS006491	2.48349	3.92801	3.98342	1.13979	3.05057	0.361889	1.44721	0.566598	0.514648	1.92958	0.983738	0.985138	0.337658	0.728746	0.640843	0.5809	0.843296	1.20276
CSS006492	1.46337	0.948323	1.9572	0.8565	2.49375	0.739603	3.23882	0.635118	1.10881	1.30116	0.737147	1.01081	0.32969	0.65273	0.44579	0.792003	1.06006	0.986332
CSS006497	0	0	0	0	0	0	0	0	0	0.028858	0	0	0	0	0	0	0	0.134054
CSS006499	0.097924	0.114938	0	0.223098	0	0.317463	0.119018	0.111297	0.317132	0	0	0	0	0.228527	0.090533	0	0	0
CSS006505	0.151415	0.348589	0.402635	0.317909	0.350671	0.20057	0.362391	0.183854	0.210909	0	0	0.072139	0.109524	0.047898	0	0.037825	0.061342	0.065385
CSS006506	0	0.019442	0	0	0	0	0	0	0.036301	0	0	0	0	0	0	0	0	0.04414
CSS006509	0.813226	3.72004	4.9128	3.62216	6.72128	1.35458	1.92359	2.56409	2.52981	0.27405	0.709779	0.693962	3.67141	1.89413	2.26294	1.5876	0.973514	1.33799
CSS006510	0.950613	3.71551	4.17119	1.6569	1.48336	0.953766	2.00553	2.1623	1.40917	1.44894	1.40562	1.67214	3.54278	2.30577	2.25555	2.25028	2.30665	2.22947
CSS006517	0	0	0	0	0.058192	0	0	0	0.114347	0	0	0	0	0	0	0	0	0
CSS006520	0.138925	0.705196	0.245011	0.271232	0.104589	0.15306	0.408688	0	0.328135	0.72445	0.749593	0.617769	0.888558	1.11118	1.50312	1.04053	0.889096	0.590858
CSS006522	0	0	0.256435	0	0	0	0	0	0	0	0	0	0	0	0	0	0.129338	0
CSS006528	2.26515	6.5937	5.53665	2.52841	2.47625	1.01765	6.78943	3.40348	2.67536	0.811935	1.60463	1.70574	1.19678	0.816676	1.16139	1.87426	1.42866	1.58005
CSS006529	0	1.77204	1.57203	2.38906	2.03194	2.91491	0.404833	0	0.427326	0.497458	0.542487	0.145911	0.734145	0.307581	0.388967	0	0	0
CSS006533	0.195438	0.483188	0.418709	0.150649	0.062257	0.289265	0.282553	0.17392	0.200311	1.37406	2.0174	2.55038	1.47845	1.11512	1.20578	1.76882	2.41536	2.00835
CSS006538	0	0.151992	0	0.061692	0	0	0.17913	0.196822	0.113204	0	0	0	0	0	0	0	0	0
CSS006540	0.48883	3.72479	4.32725	1.02353	3.02878	1.16223	1.32131	1.56808	1.29413	3.70569	4.41506	4.66652	2.59002	4.90039	3.93403	2.93006	3.03291	3.80229
CSS006546	0	0.010875	0	0.025534	0.246652	0	0.062026	0	0.077806	0	0	0	0	0	0	0	0	0
CSS006551	0	0	0.061243	0.161586	0.631752	0.046824	0	0	0	0.089304	0	0	0.079108	0	0.044057	0.171722	0.071206	0.07604
CSS006558	0.027602	0.046654	0.038045	0.190476	0.207443	0.39045	0.137822	0.102273	0.100216	0.162599	0.138951	0.263775	0.073796	0.368517	0.862414	0.082456	0.17163	0.248664
CSS006562	0.263077	5.89651	2.99263	0.591649	0.121517	0	0.492124	0.031711	0.168983	0.904614	1.76077	4.46095	1.31489	2.12655	1.19154	0.254493	0.706374	2.99161
CSS006569	0	0	0.146491	0	0.26214	0.2597	0.13623	0.301367	0	0	0	0	0	0	0	0	0.129574	0
CSS006571	0	0	0	0	0	0	0	0	0.179685	0.066768	0	0.081737	0	0	0	0	0	0
CSS006572	0	0	0	0	0	0	0	0	0	0	0	0.062012	0	0	0	0	0	0
CSS006573	0	0	0.047378	0	0	0	0	0	0	0	0	0	0	0	0	0	0	0
CSS006574	0	0	0	0	0	0	0	0	0	0.371523	0	0.214276	0	0	0	0.221827	0	0.243564
CSS006575	0.456004	0.88146	0.582107	1.05999	0.570155	0.458132	0.41092	0.428941	0.793346	0.41963	0.383253	0.555956	0.898197	0.650956	0.410653	0.535602	0.420218	0.520476
CSS006579	0.523462	0.719125	0.83476	0.683874	0.934421	0.599008	0.395885	1.34287	0.500859	0.589824	0.805065	0.353858	0.022985	0.039223	0.270025	0.288189	0.498824	0.930693
CSS006586	0.735029	0.447452	0.733567	0.142537	0.143228	0.544489	1.0168	0.405782	1.43049	0	0.470827	0.877065	0	0.136064	0.098414	1.30142	0.57902	0.37596
CSS006587	0.353629	0.253568	4.03019	2.12449	4.80947	1.13349	0.715044	0.442601	0.668287	0	0.366478	0.615569	0.884856	4.82977	1.2958	1.43803	0.772385	2.23948
CSS006591	0	0	0.023096	0.020313	0	0	0	0	0	0.030205	0	0.021906	0	0	0	0.042447	0	0
CSS006592	0	0	0	0	0	0	0	0	0	0.070673	0	0	0	0	0	0.049989	0	0.132621
CSS006597	0	0	0	0	0	0	0	0	0	0	0	0	0	0	0	0.13304	0	0
CSS006598	0.021905	0	0	0	0	0	0	0	0.102707	0	0	0	0	0	0	0	0	0
CSS006603	0.317953	4.32358	1.01103	0.055566	0.046726	0	0.409855	0.217381	0	0.11211	0.462338	0.782741	0.333864	0.043046	0.124288	0.766344	0.325057	0.608844
CSS006604	0	0	0	0	0	0	0	0	0	0	0	0	0	0.121535	0	0.206458	0	0
CSS006608	0.147756	0.036927	0.079402	0.223501	0.077506	0.110971	0.17805	0	0.175223	0.212605	0.183777	0.409926	0.453911	0.111491	0.034538	0.048692	0.071463	0
CSS006610	0.499952	0.94323	1.12162	0.731016	0.572409	0.362211	1.15907	0.660353	0.8642	0.349178	0.486955	0.867783	0.510671	0.464171	0.453621	0.733043	0.768277	0.702926
CSS006611	0	0	0	0	0	0.058085	0	0	0	0	0	0	0.065576	0	0	0	0	0
CSS006612	0.074124	0.175365	1.10699	0.605353	0	0.070751	0.42605	1.05351	0.441576	0.158198	0.18252	0.146569	0.164671	0.074052	0.032076	0.181532	0.288218	0.283199
CSS006613	0	0	0.058263	0	0	0	0	0	0	0.229106	0	0	0.076795	0.117233	0	0	0	0
CSS006615	0	0	0	0	0	0	0	0	0	0	0	0	0	0	0	0.087487	0	0
CSS006618	0.306346	4.05665	1.16806	0.276586	0.299391	0.066687	0.474004	0.52146	0.091969	0.132067	1.43562	0.582145	1.26043	0.865971	0.313233	0.478222	0.353932	0.45605
CSS006623	0.095154	0	0.080558	0	0.086991	0	0	0	0	0.199327	0.113991	0.267952	0.369915	0.981385	0.392983	0.692375	0.944141	0.577598
CSS006626	0	0.066089	0.079516	0	0.243703	0	0	0	0	0	0	0	0	0	0	0	0	0
CSS006627	0	0	0	0	0	0	0	0	0	0	0.046116	0	0	0	0	0	0.067352	0
CSS006628	0	0	0	0	0	0	0	0	0	0	0	0	0.757612	0.458738	0	0	0.230884	0
CSS006630	0	0	0	0	0	0	0	0	0	0	0	0	0.071549	0	0	0	0	0
CSS006631	0	0	0	0	0	0	0	0	0	0	0	0.06144	0	0	0	0	0.118356	0
CSS006636	0	0.591923	0.405406	0.39744	0.659046	0.025866	0.372214	0.07053	0.056013	0	0	0	0	0	0	0	0	0
CSS006637	0.033559	0.12245	0.10739	0	0.077658	0.027369	0.073681	0	0	0	0	0	0	0	0	0	0	0
CSS006638	1.72732	4.17726	4.91646	0.470868	3.14797	0.658759	0.783555	0.724453	0.461727	3.32714	4.20293	5.11096	2.05662	2.91451	3.05883	3.08952	1.97102	2.28177
CSS006640	0.777441	3.5295	3.45351	1.15939	0.305909	0.477589	0.941333	2.78855	0.196604	0.479128	0.451129	1.49529	0.691739	0.267987	0.434792	0.321254	0.311814	0.481164
CSS006641	0	0.266546	0	0	0.089374	0.070661	0	0.359048	0	0	0.026458	0.386041	0	0.238056	0	0.254918	0.07168	0
CSS006657	0	0	0	0	0	0.227482	0	0	0	0	0	0	0	0	0	0.054303	0	0
CSS006658	0.250413	0.804526	0.455469	0.112236	0.153158	0	0.652164	0.921207	0.431353	0	0	0	0	0	0	0	0	0
CSS006661	0	0	0	0	0	0.051818	0	0	0	0	0.594592	0.411226	0.703485	0.461889	0.883601	0.930028	0.54741	0.710232
CSS006662	0.103789	0.265293	0.142348	0	0	0.021931	0.208275	0.378007	0.037419	0	0	0	0	0	0	0	0.101549	0
CSS006663	0	0	0.040025	0	0	0	0	0	0	0	0	0	0	0	0.046069	0	0	0
CSS006673	0	0.316124	0.232929	0.196893	0.247334	0.163488	0.282512	0	0	0.489761	0.279081	0.2234	0	0.304803	0.761874	0.894569	1.1568	1.11234
CSS006676	0.450412	1.28833	0.699557	0.374159	0.150218	0.316498	0.61262	0.568956	0.473224	0.752535	0.972183	1.05653	0.595195	0.505174	0.737794	1.21539	1.47717	1.09609
CSS006693	0	0	0	0.069583	0	0	0	0	0	0	0	0	0	0	0	0	0	0
CSS006703	2.88186	4.02401	3.25565	1.59677	0.31097	2.28207	5.14129	4.54792	3.44738	4.36853	3.73592	5.37999	2.06229	1.29121	1.47062	3.30725	2.68263	3.3819
CSS006704	0.261495	0.78255	0.745637	1.04139	0.450406	0.617863	1.2823	0.499076	0.317238	0.30519	0.693628	0.268681	1.32855	0.876915	1.93861	0.859465	1.15951	1.29286
CSS006705	1.73396	1.30202	0.496514	1.81137	2.40509	3.02094	1.34456	0.663106	1.55037	1.12259	1.28819	2.03719	1.75796	2.65158	3.66441	1.90562	1.94225	1.51283
CSS006712	0	0.140167	0.131216	0.072047	0.201687	0.09817	0.088217	0	0.06488	0.092563	0.050199	0.131025	0.137138	0.087589	0.024687	0.122346	0.185375	0.087378
CSS006713	0.099844	0.360979	0	0.487401	0	0.077085	0	1.13786	0	0.461494	0.040132	0.423067	0.259601	0.101085	0	1.18679	0.666624	0.957231
CSS006725	0	0	0	0	0.169496	0	0	0	0	0	0	0	0	0	0	0	0	0
CSS006730	0	0.001534	0	0.000487	0.005135	0.00743	0	0	0	0	0	0	0.012714	0	0	0.00348	0	0
CSS006737	0.695708	2.79325	5.43481	0.350754	6.83643	0.346089	0.569127	0.518907	0.963271	4.45827	4.3196	8.42053	7.31439	5.94193	6.93816	8.30289	6.30917	7.27391
CSS006738	0	0	0	0	0	0	0	0	0	0.134271	0.096137	0.365913	0.21853	0.216638	0.194642	0.221877	0.366698	0.106493
CSS006740	2.19668	4.04171	3.61616	0.752083	0.446139	0.660129	2.98192	3.06779	5.75691	0.474185	1.22063	3.43588	0.877747	0.794034	1.07235	1.59015	0.993832	1.33741
CSS006741	2.02579	0.972049	1.60925	1.84265	0.941141	1.97837	5.65372	1.27519	1.76524	1.44277	1.83581	1.00484	1.47815	2.03858	1.67737	1.76602	1.45687	3.06058
CSS006743	0	1.85247	1.01663	0	0	0.060021	0.250737	0	0	0	0.249155	0.172729	0.101405	0.078447	0	0.170485	0	0
CSS006744	0.613207	0.600146	1.06592	0.798739	0.550034	0.304313	0.564132	0.714634	0.09899	0.660742	1.2763	2.15805	2.02392	1.58847	1.9375	1.31861	1.39622	1.40532
CSS006754	2.93411	0.602572	1.43167	0.198423	0.939152	0.618082	4.15225	0.667193	0.574363	4.44558	1.41694	1.17884	0	0.114401	0.079065	0.984535	1.40973	1.64454
CSS006756	4.61318	7.34286	4.23346	2.81639	1.52633	3.00817	7.41206	6.0845	3.52669	4.57567	6.40827	8.83151	2.84523	2.86356	2.78972	6.81872	5.45684	5.46591
CSS006760	0	0.059659	0.071551	0	0	0	0	0.139657	0	0	0	0	0	0	0	0	0	0
CSS006761	0.075972	0.103744	0.204874	0	0.027988	0	0.047234	0.202707	0.121521	0.03129	0.080249	0.015409	0	0	0	0.197846	0.178504	0.127507
CSS006766	0.039956	0.010168	0.023781	0	0.038693	0.017394	0	0.052385	0.062998	3.34786	3.32783	2.68014	0.591425	1.29099	0.496166	3.47762	2.29788	2.03824
CSS006769	0.023726	0.039052	0.024119	0.042425	0.052238	0	0.025593	0	0.016447	3.30246	2.06766	2.13639	0.641281	0.947918	0.739389	4.0422	3.64087	2.97911
CSS006773	0.013261	0.102459	0.049576	0	0	0	0.047133	0.109225	0.099075	0.061106	0.063392	0.13666	0.026165	0.026808	0.038599	0.169519	0.114618	0.288808
CSS006774	0	0	0	0	0	0	0	0	0.030247	0	0	0	0	0	0	0	0	0
CSS006780	0	0.163664	0.355522	0	0	0	0	0.801043	0	0	0	0	0	0	0	0.162252	0.099217	0
CSS006784	0	0	0	0	0.028571	0	0.090406	0	0	0	0	0.039734	0.054018	0	0	0.048694	0.045149	0.261575
CSS006785	0	0.112422	0.36546	0	1.64537	0	0	0.558684	0	0.15817	0.167309	0	0.574184	0.468182	0.060324	0.143187	0.06012	0.317306
CSS006787	0	0.318329	0.090404	0	0	0	0.094676	0.20785	0	0.922778	2.63072	3.26816	3.22565	3.21828	3.59816	3.2549	1.73181	4.16611
CSS006790	0	0	0.14214	0	0	0	0	0	0	0	0.202084	0.042385	0	0	0	0	0.151037	0.133044
CSS006796	0	1.73493	0.936785	0	0	0	0	5.32992	0	0.801315	0	2.14766	4.26551	0.526413	0.707175	0.992127	2.82179	1.91168
CSS006799	0	0.34087	1.36219	0.354838	1.912	0.087603	0.124251	0.10162	0.316086	0	0	0	0	0	0	0.083783	0	0.055094
CSS006806	0.427824	0.545522	0.402551	0.968188	1.17003	0.777026	0.519312	0.3985	0.533837	0.48507	0.456529	0.578666	0.497702	1.17324	1.48559	0.664938	0.664115	0.810169
CSS006809	0.158421	1.38226	0.443257	0	0	0.055169	0.352568	0.32223	0	0.617108	0.348627	0.248405	0	0.071144	0.110556	0.478141	0.412591	0.326515
CSS006815	0.146683	0	0.20059	0.208404	0.050746	0.121688	0.205257	0.069059	0.073149	0.437586	0	0.064246	0.509937	0.359931	0.068682	0.169664	0	0
CSS006816	0	0.22375	0.086727	0	0	0	0	0	0	0	0.15697	0	0	0	0	0	0	0
CSS006823	0.531464	1.06852	0.586644	0.594904	1.13833	2.14174	1.47538	0.426433	1.63168	0.132954	0.230376	0.652307	0.445708	0.733024	0.485493	0.869415	0.540382	0.937537
CSS006827	0.887165	2.23121	1.51069	0.918684	0.175038	0.411814	1.08753	1.73968	0.736715	3.28162	3.86146	4.00037	2.34678	2.30585	2.58916	3.55389	3.88525	3.09245
CSS006828	0	0.046548	0.196864	0.157933	0	0	0	0	0	0	0	0.124383	0.123681	0	0	0	0.041874	0.068343
CSS006829	0.402703	1.45209	0.504327	0.416448	1.18117	0.274753	0	0.442165	0	0.091951	0	0.15625	0	0	0	0	0	0
CSS006832	0	0.225476	0.115944	0.220408	0.201236	0.158743	0.108274	0	0.19877	0	0	0.064293	0	0	0	0.117825	0.081183	0
CSS006835	1.49052	2.74417	2.86741	0.931251	0.230728	0.884095	2.06867	2.44044	2.23305	2.31681	3.34069	2.63817	1.18121	3.75096	1.92866	3.27825	4.42805	3.83986
CSS006837	0.446749	0.247536	0.13908	0	0.163114	0	0.109738	0	0	0	0	0	0	0	0	0.218624	0.362816	0
CSS006838	0	0.356836	0.044193	0.151255	0	0.16864	0.011462	0	0.031276	0	0	0.168882	0.254666	0.307752	0.21655	0	0.126005	0.072268
CSS006841	0	0	0	0	0	0	0	0	0	0	0.052725	0	0	0	0	0	0	0
CSS006842	0	0	0	0.115174	0	0	0	0	0	0	0	0	0	0	0	0	0	0
CSS006843	0	0	0	0.01694	0	0.015078	0.055255	0	0.028287	0	0	0	0	0	0	0	0	0
CSS006844	0	0.021778	0	0	0	0	0.023864	0	0	0	0	0	0	0	0	0	0	0
CSS006846	0.109596	1.01665	0.419048	0.461732	0.243333	0.163983	0.317765	0.223944	0.026677	0.237978	0.348255	1.20079	1.01269	0.557147	1.08069	0.262974	0.675978	0.803641
CSS006847	0	0.032662	0	0	0	0	0	0	0	0	0	0	0	0	0	0	0	0
CSS006849	0.569394	1.73572	0.951879	0.83343	2.17977	0.706635	0.579785	0.678808	0.846155	0.093489	0.756879	1.00137	1.00391	0.698741	1.04447	1.1181	0.759905	0.713769
CSS006853	0.120408	1.59377	5.38731	0.211725	0	0	0	1.05346	0.253057	6.5472	0.903866	5.91892	2.19199	0.53273	0.421257	0.497357	1.12907	1.35112
CSS006855	0.035917	0.18119	0.243496	0.08449	0	0	0.068048	0.031618	0.063888	0.394178	0.375595	0.435933	0.223169	0.345329	0.540003	0.483068	0.817506	0.399694
CSS006858	0	0	0	0	0	0	0	0	0	0	0	0	0	0	0	0	0.02418	0
CSS006862	0.869234	1.69806	0.940397	1.22441	0	0	1.66131	2.34002	0.982751	0.478235	4.10276	0.806885	0.258295	2.39231	0.248336	1.07236	0.793074	1.91633
CSS006866	0.03558	0	0	0	0	0	0	0	0	0.126644	0.286046	0.469119	0.995993	0.67368	1.34446	0.805622	0.63526	0.760711
CSS006870	0.084108	0.334739	0.518004	0.172456	0.659324	0.112064	1.20078	1.16251	1.4149	0	0	0	0.043498	0.342976	0	0	0.039287	0.175704
CSS006871	0	1.47055	0.745483	1.08538	1.82623	0.476387	1.57661	0.221136	0.529144	0	0.042248	0	0.050899	0.135901	0	0	0.045662	0
CSS006872	0	0	0	0.197266	0	0	0	0.393565	0	1.10554	0.612869	0.131025	1.62119	0.383615	0.718598	0	0.212023	0.368301
CSS006881	0.896807	1.73996	1.43038	2.94549	2.77015	2.87691	0	0	0	0	0	0	2.2141	0	0	0	0	1.04124
CSS006882	3.08414	4.86256	3.41368	2.9682	4.08789	1.38016	3.89934	4.73353	2.9424	2.18104	2.03167	2.58116	2.82801	2.17841	3.73583	4.37611	3.75623	3.1808
CSS006886	0.831551	3.72492	1.04776	0.484657	0.128226	0	2.038	2.93174	0.877439	0.308165	0.271818	0.271047	0	0.227786	0	0.523747	0.604758	0.655592
CSS006887	0	0	0	0	0	0	0	0	0	0	0	0	0	0.086745	0.138964	0	0	0
CSS006894	0.055053	0.041238	0	0	0.040751	0	0	0	0	0.630735	0.111285	0.174333	0.467242	0.387769	0.479152	0.365586	0.481307	0.275173
CSS006897	0	0	0	0	0	0	0	0	0	0	0	0	0.047247	0	0	0	0	0.05009
CSS006898	0.048391	0	0.100408	0.056517	0	0	0	0.056424	0.026886	0	0.019451	0	0.062904	0.100334	0	0	0	0.062334
[truncated: 39,023 more rows]

## Sheet: Table S4
Table S4: The content(mg/g) of amino acid in SCZ and YH9 in the CA stage.
	SCZ_CA	YH9_CA
Aspartic acid	0.51±0.03a	0.45±0.03b
Threonine	0.12±0.01a	0.09±0.06a
Serine	0.35±0.04a	0.43±0.02a
Glutamic acid	1.37±0.42a	1.12±0.11a
Glycine	0.01±0.00a	0.01±0.00a
Alanine	0.16±0.02a	0.14±0.02a
Valine	0.03±0.00a	0.08±0.11a
Cystine	0.13±0.05a	0.06±0.03a
Ornithine	0.02±0.00a	0.01±0.00b
Arginine	1.09±0.08a	0.13±0.03b
Lysine	0.04±0.02a	0.02±0.00a
Values shown are means ± SD (n = 3). Different letters within rows indicate a significant difference between the means at P <0.05.

## Sheet: Table S5
Table S5. Gene-specific primers used for qPCR.
Primer Name	Primer sequence	Gene ID
CSS043070.1F	CCAAGTGTCGTGCGTGTT	CsADC
CSS043070.1R	GCCATACCATTACCGTCATCAT
CSS002648.1F	AACCGCATTGGGAAGGAGAT	CsCPA
CSS002648.1R	TTATCATCAGCAGACGCAACAA
CSS012142.1F	GGACGGTGTGATTCAACTGAC	CsSPDS
CSS012142.1R	CCATCTCCTCCTCCAATAACCA
CSS036083.1F	GGAGGTTATGCTTCTTCGTGAT	CsSPMS_1
CSS036083.1R	TGGCTGAATCTATGCTTGCTAA
CSS029019.1F	CCAGGAGAAGCACACTCAATG	CsSPMS_2
CSS029019.1R	AGTCAACTGAACAATGCCATCA
CSS037988.1F	TCATCAGACCCTGTTGGTCC	CsSPMS_3
CSS037988.1R	ACGCCACTTGGATATGTGGG
CSS023229.1F	AACTGCGACTGAGACGACAATGC	CsCBF1
CSS023229.1R	CAGAGTGAGGCGGTGGAGGAG
CSS018717.1F	ATGGATTTGGACATGGAAATC	CsCBF2
CSS018717.1R	CCAGCACCACTGCCACAA
CSS002244.1F	ATGGATTTCAACAAAGAAACG	CsCBF3
CSS002244.1R	CCAACAAAACCTCGTCGTCA
CSS041102.1F	CTGATGGAGAAGGCGAAGAAC	CsLEA
CSS041102.1R	GGAACGGAGTGACTGTAAGG
CSS015767.1F	GGCAGCATCACAAGGAGTTG	CsLEA3L-1
CSS015767.1R	CTTCAAGAGCATCTCACGCAAT
CSS039533.1F	GGAGGAGACCTTCATGTTCAGA	CsCIP
CSS039533.1R	GGAGGAGACCTTCATGTTCAGA
CSS002582.1F	GCCTTTCTCAAAACCCTAGA	flavonoid 3',5'-hydroxylase
CSS002582.1R	TTAACATGTGACCAAGCTCA
CSS024024.1F	GGGTTTTAGAGATTGGTCGT	beta-amylase 5
CSS024024.1R	TCTTCATAACATTGGAGGGC
CSS027109.1F	ATACTCTCTCCAACCTCCTC	glutathione s-transferase
CSS027109.1R	TGTTGCTCAAGTCCTCTTTT
CSS020031.1F	GAAGAGAAAGAGGAAGGCAA	glutathione S-transferase
CSS020031.1R	GGCACAATACCTCTAGACTG
CSS022477.1F	GACAATGACAGTTTAGCAGC	pyrroline-5-carboxylate synthetase
CSS022477.1R	AAAAGTAATCGCCCCTTCAT
CSS028523.1F	TCTCGGATATTTGTTGCCAA	sucrose non-fermenting-1-related protein kinase 2.8
CSS028523.1R	GCACTGTTCATTTTCAAGCT
CSS038298.1F	GTTCTGAGAGATGTTGTGGT	omega-3 fatty acid desaturase
CSS038298.1R	AATGAAGAAGATGACCCACC
CSS030929.1F	AAGGGTAGTGTAGGGTATCC	omega-6 fatty acid desaturase
CSS030929.1R	GTGGTTGAAATCTATGGGGT
